# Supplementary material for: N,N-Dimethyl-N′,N′′-bis­(2-methyl­phenyl)phospho­ric triamide mono­hydrate
Source: Acta Crystallogr Sect E Struct Rep Online. 2012 Aug 4;68(Pt 9):o2650. doi: 10.1107/S1600536812033995 (PMC3435677; doi:10.1107/S1600536812033995)
Supplement: Supplementary file 1 [file e-68-o2650-sup1.cif]

##############################################################################
#                                                                            #
# This CIF contains the data in a paper accepted for publication in          #
# Acta Crystallographica Section E. It conforms to the requirements of       #
# Notes for Authors for Acta Crystallographica Section E, and has been       #
# peer reviewed under the auspices of the IUCr Commission on Journals.       #
#                                                                            #
# Full details of the Crystallographic Information File format               #
# are given in the paper "The Crystallographic Information File (CIF):       #
# a New Standard Archive File for Crystallography" by S. R. Hall, F. H.      #
# Allen and I. D. Brown [Acta Cryst. (1991), A47, 655-685].                  #
#                                                                            #
# The current version of the core CIF dictionary is obtainable from          #
# ftp://ftp.iucr.org/pub/cif_core.dic.                                       #
#                                                                            #
# Software is freely available for graphical display of the structure(s)     #
# in this CIF. For information consult the CIF software page                 #
# http://www.iucr.org/resources/cif/software.                                #
#                                                                            #
# This file may be used for bona fide research purposes within the           #
# scientific community so long as proper attribution is given to the journal # 
# article from which it was obtained.                                        #
#                                                                            #
##############################################################################
data_I
_audit_creation_method     SHELXL-97
_chemical_name_systematic
;
<i>N</i>,<i>N</i>-Dimethyl-<i>N</i>',<i>N</i>''-bis(2-methylphenyl)phosphoric
triamide monohydrate
;
_chemical_name_common     ?
_chemical_formula_moiety     'C16 H22 N3 O P, H2 O'
_chemical_formula_sum     'C16 H24 N3 O2 P'
_chemical_formula_iupac     'C16 H22 N3 O P, H2 O'
_chemical_formula_weight     321.35
_chemical_melting_point     ?
_symmetry_cell_setting     monoclinic
_symmetry_space_group_name_H-M     'P 21/n'
_symmetry_space_group_name_Hall     '-P 2yn'
loop_
    _symmetry_equiv_pos_as_xyz
    'x, y, z'
    '-x+1/2, y+1/2, -z+1/2'
    '-x, -y, -z'
    'x-1/2, -y-1/2, z-1/2'
_cell_length_a     10.7058(16)
_cell_length_b     7.2541(11)
_cell_length_c     22.091(3)
_cell_angle_alpha     90.00
_cell_angle_beta     90.971(2)
_cell_angle_gamma     90.00
_cell_volume     1715.3(4)
_cell_formula_units_Z     4
_cell_measurement_reflns_used     4384
_cell_measurement_theta_min     2.96
_cell_measurement_theta_max     28.10
_cell_measurement_temperature     100(2)
_exptl_crystal_description     Block
_exptl_crystal_colour     colourless
_exptl_crystal_size_max     0.20
_exptl_crystal_size_mid     0.14
_exptl_crystal_size_min     0.14
_exptl_crystal_density_diffrn     1.244
_exptl_crystal_density_meas     ?
_exptl_crystal_density_method     'not measured'
_exptl_crystal_F_000     688
_exptl_absorpt_coefficient_mu     0.171
_exptl_absorpt_correction_type     multi-scan
_exptl_absorpt_process_details     '(SADABS; Bruker, 2008)'
_exptl_absorpt_correction_T_min     0.9666
_exptl_absorpt_correction_T_max     0.9765
_exptl_special_details
;
;
_diffrn_ambient_temperature     100(2)
_diffrn_radiation_type     MoK\a
_diffrn_radiation_wavelength     0.71073
_diffrn_radiation_source     'fine-focus sealed tube'
_diffrn_radiation_monochromator     graphite
_diffrn_measurement_device_type     'Bruker APEXII CCD'
_diffrn_measurement_method     '\f and \w scans'
_diffrn_detector_area_resol_mean     ?
_diffrn_reflns_number     15201
_diffrn_reflns_av_R_equivalents     0.0495
_diffrn_reflns_av_sigmaI/netI     0.0474
_diffrn_reflns_theta_min     1.84
_diffrn_reflns_theta_max     28.37
_diffrn_reflns_theta_full     25.00
_diffrn_measured_fraction_theta_max     0.940
_diffrn_measured_fraction_theta_full     1.000
_diffrn_reflns_limit_h_min     -14
_diffrn_reflns_limit_h_max     13
_diffrn_reflns_limit_k_min     -9
_diffrn_reflns_limit_k_max     9
_diffrn_reflns_limit_l_min     -29
_diffrn_reflns_limit_l_max     29
_refine_special_details
;
Refinement of <i>F</i>^2^ against ALL reflections. The weighted <i>R</i>-factor
<i>wR</i> and goodness of fit <i>S</i> are based on <i>F</i>^2^, conventional
<i>R</i>-factors <i>R</i> are based on <i>F</i>, with <i>F</i> set to zero for
negative <i>F</i>^2^. The threshold expression of <i>F</i>^2^ >
\s(<i>F</i>^2^) is used only for calculating <i>R</i>-factors(gt) <i>etc</i>.
and is not relevant to the choice of reflections for refinement.
<i>R</i>-factors based on <i>F</i>^2^ are statistically about twice as large
as those based on <i>F</i>, and <i>R</i>- factors based on ALL data will be
even larger.
;
_reflns_number_total     4036
_reflns_number_gt     3135
_reflns_threshold_expression     I>2\s(I)
_refine_ls_structure_factor_coef     Fsqd
_refine_ls_matrix_type     full
_refine_ls_R_factor_all     0.0595
_refine_ls_R_factor_gt     0.0429
_refine_ls_wR_factor_gt     0.1030
_refine_ls_wR_factor_ref     0.1151
_refine_ls_goodness_of_fit_ref     1.038
_refine_ls_restrained_S_all     1.037
_refine_ls_number_reflns     4036
_refine_ls_number_parameters     215
_refine_ls_number_restraints     5
_refine_ls_hydrogen_treatment     mixed
_refine_ls_weighting_scheme     calc
_refine_ls_weighting_details
         'calc w=1/[\s^2^(Fo^2^)+(0.0495P)^2^+0.3428P] where P=(Fo^2^+2Fc^2^)/3'
_atom_sites_solution_hydrogens     geom
_atom_sites_solution_primary     direct
_atom_sites_solution_secondary     difmap
_refine_ls_shift/su_max     0.000
_refine_ls_shift/su_mean     0.000
_refine_diff_density_max     0.295
_refine_diff_density_min     -0.375
_refine_ls_extinction_method     none
_refine_ls_extinction_coef     ?
loop_
    _atom_type_symbol
    _atom_type_description
    _atom_type_scat_dispersion_real
    _atom_type_scat_dispersion_imag
    _atom_type_scat_source
    'C' 'C' 0.0033 0.0016
                         'International Tables Vol C Tables 4.2.6.8 and 6.1.1.4'
    'H' 'H' 0.0000 0.0000
                         'International Tables Vol C Tables 4.2.6.8 and 6.1.1.4'
    'N' 'N' 0.0061 0.0033
                         'International Tables Vol C Tables 4.2.6.8 and 6.1.1.4'
    'O' 'O' 0.0106 0.0060
                         'International Tables Vol C Tables 4.2.6.8 and 6.1.1.4'
    'P' 'P' 0.1023 0.0942
                         'International Tables Vol C Tables 4.2.6.8 and 6.1.1.4'
_computing_data_collection     'APEX2 (Bruker, 2007)'
_computing_cell_refinement     'SAINT (Bruker, 2007)'
_computing_data_reduction     'SAINT (Bruker, 2007)'
_computing_structure_solution     'SHELXS97 (Sheldrick, 2008)'
_computing_structure_refinement     'SHELXL97 (Sheldrick, 2008)'
_computing_molecular_graphics     'Mercury (Macrae <i>et al.</i>, 2008)'
_computing_publication_material
     'SHELXL97 (Sheldrick, 2008) and <i>enCIFer</i> (Allen <i>et al.</i>, 2004)'
loop_
    _atom_site_type_symbol
    _atom_site_label
    _atom_site_fract_x
    _atom_site_fract_y
    _atom_site_fract_z
    _atom_site_U_iso_or_equiv
    _atom_site_adp_type
    _atom_site_calc_flag
    _atom_site_refinement_flags
    _atom_site_occupancy
    _atom_site_symmetry_multiplicity
    _atom_site_disorder_assembly
    _atom_site_disorder_group
    P P1 0.30253(4) 0.63760(6) 0.045212(19) 0.02129(13) Uani d . 1 1 . .
    O O1W 0.43897(12) 0.18044(16) 0.04084(6) 0.0283(3) Uani d D 1 1 . .
    H H1W 0.5043(15) 0.175(3) 0.0196(8) 0.034 Uiso d D 1 1 . .
    H H2W 0.4105(16) 0.072(2) 0.0412(8) 0.034 Uiso d D 1 1 . .
    N N1 0.31522(13) 0.49375(19) -0.01239(6) 0.0235(3) Uani d D 1 1 . .
    H H1N 0.3457(17) 0.385(2) -0.0046(8) 0.028 Uiso d D 1 1 . .
    O O1 0.35590(11) 0.82247(16) 0.03322(5) 0.0273(3) Uani d . 1 1 . .
    N N3 0.15544(13) 0.6646(2) 0.06265(7) 0.0273(3) Uani d . 1 1 . .
    C C1 0.39835(17) 0.6608(3) 0.28289(8) 0.0336(4) Uani d . 1 1 . .
    H H1 0.4026 0.6910 0.3247 0.040 Uiso calc R 1 1 . .
    C C2 0.35064(16) 0.7858(3) 0.24143(8) 0.0314(4) Uani d . 1 1 . .
    H H2 0.3230 0.9034 0.2545 0.038 Uiso calc R 1 1 . .
    C C3 0.34322(16) 0.7391(2) 0.18036(8) 0.0281(4) Uani d . 1 1 . .
    H H3 0.3109 0.8255 0.1518 0.034 Uiso calc R 1 1 . .
    C C4 0.38270(15) 0.5666(2) 0.16075(7) 0.0233(3) Uani d . 1 1 . .
    N N2 0.37225(13) 0.5161(2) 0.09875(6) 0.0243(3) Uani d D 1 1 . .
    H H2N 0.4025(17) 0.411(2) 0.0871(8) 0.029 Uiso d D 1 1 . .
    C C6 0.26974(15) 0.5277(2) -0.07211(7) 0.0232(3) Uani d . 1 1 . .
    C C7 0.27217(15) 0.3843(2) -0.11509(8) 0.0259(4) Uani d . 1 1 . .
    C C8 0.22525(16) 0.4208(3) -0.17281(8) 0.0312(4) Uani d . 1 1 . .
    H H8 0.2260 0.3251 -0.2022 0.037 Uiso calc R 1 1 . .
    C C9 0.17722(16) 0.5919(3) -0.18920(8) 0.0327(4) Uani d . 1 1 . .
    H H9 0.1445 0.6125 -0.2289 0.039 Uiso calc R 1 1 . .
    C C10 0.08215(18) 0.5071(3) 0.08193(10) 0.0458(5) Uani d . 1 1 . .
    H H10A 0.0604 0.5220 0.1246 0.069 Uiso calc R 1 1 . .
    H H10B 0.1311 0.3941 0.0771 0.069 Uiso calc R 1 1 . .
    H H10C 0.0055 0.4992 0.0572 0.069 Uiso calc R 1 1 . .
    C C11 0.09013(19) 0.8401(3) 0.06091(9) 0.0403(5) Uani d . 1 1 . .
    H H11A 0.0206 0.8333 0.0316 0.060 Uiso calc R 1 1 . .
    H H11B 0.1480 0.9376 0.0488 0.060 Uiso calc R 1 1 . .
    H H11C 0.0578 0.8679 0.1011 0.060 Uiso calc R 1 1 . .
    C C12 0.22373(16) 0.7000(2) -0.08851(8) 0.0266(4) Uani d . 1 1 . .
    H H12 0.2236 0.7970 -0.0596 0.032 Uiso calc R 1 1 . .
    C C13 0.17799(16) 0.7313(3) -0.14671(8) 0.0309(4) Uani d . 1 1 . .
    H H13 0.1469 0.8498 -0.1574 0.037 Uiso calc R 1 1 . .
    C C14 0.32410(18) 0.1973(3) -0.09952(8) 0.0336(4) Uani d . 1 1 . .
    H H14A 0.3166 0.1163 -0.1349 0.050 Uiso calc R 1 1 . .
    H H14B 0.2773 0.1445 -0.0660 0.050 Uiso calc R 1 1 . .
    H H14C 0.4123 0.2091 -0.0876 0.050 Uiso calc R 1 1 . .
    C C15 0.43306(15) 0.4396(2) 0.20245(8) 0.0257(4) Uani d . 1 1 . .
    C C16 0.47558(18) 0.2518(3) 0.18325(8) 0.0330(4) Uani d . 1 1 . .
    H H16A 0.5079 0.1843 0.2186 0.050 Uiso calc R 1 1 . .
    H H16B 0.5417 0.2642 0.1534 0.050 Uiso calc R 1 1 . .
    H H16C 0.4049 0.1843 0.1652 0.050 Uiso calc R 1 1 . .
    C C17 0.43986(16) 0.4911(3) 0.26294(8) 0.0322(4) Uani d . 1 1 . .
    H H17 0.4742 0.4069 0.2916 0.039 Uiso calc R 1 1 . .
loop_
    _atom_site_aniso_label
    _atom_site_aniso_U_11
    _atom_site_aniso_U_22
    _atom_site_aniso_U_33
    _atom_site_aniso_U_12
    _atom_site_aniso_U_13
    _atom_site_aniso_U_23
    P1 0.0220(2) 0.0178(2) 0.0242(2) -0.00113(16) 0.00295(16) -0.00023(16)
    O1W 0.0330(7) 0.0177(6) 0.0344(7) -0.0005(5) 0.0081(5) -0.0033(5)
    N1 0.0295(8) 0.0169(7) 0.0240(7) 0.0007(6) 0.0004(6) 0.0001(6)
    O1 0.0294(6) 0.0196(6) 0.0330(6) -0.0041(5) 0.0035(5) -0.0014(5)
    N3 0.0232(7) 0.0259(8) 0.0331(8) 0.0014(6) 0.0046(6) 0.0030(6)
    C1 0.0321(10) 0.0433(11) 0.0252(9) -0.0036(8) -0.0006(7) -0.0073(8)
    C2 0.0260(9) 0.0334(10) 0.0347(10) -0.0008(8) 0.0012(7) -0.0109(8)
    C3 0.0281(9) 0.0268(9) 0.0293(9) 0.0019(7) -0.0020(7) -0.0030(7)
    C4 0.0206(8) 0.0248(9) 0.0244(8) -0.0026(7) 0.0011(6) -0.0020(7)
    N2 0.0283(7) 0.0203(7) 0.0244(7) 0.0022(6) 0.0012(6) -0.0042(6)
    C6 0.0209(8) 0.0245(9) 0.0242(8) -0.0050(6) 0.0022(6) 0.0004(7)
    C7 0.0227(8) 0.0264(9) 0.0287(9) -0.0049(7) 0.0037(7) -0.0035(7)
    C8 0.0286(9) 0.0384(11) 0.0267(9) -0.0056(8) 0.0025(7) -0.0057(8)
    C9 0.0270(9) 0.0453(12) 0.0258(9) -0.0048(8) -0.0017(7) 0.0039(8)
    C10 0.0289(10) 0.0475(13) 0.0613(14) -0.0055(9) 0.0109(9) 0.0170(11)
    C11 0.0372(11) 0.0417(12) 0.0422(11) 0.0157(9) 0.0084(9) 0.0062(9)
    C12 0.0268(9) 0.0239(9) 0.0293(9) -0.0037(7) -0.0001(7) -0.0001(7)
    C13 0.0278(9) 0.0299(10) 0.0350(10) -0.0041(7) -0.0007(7) 0.0078(8)
    C14 0.0374(10) 0.0297(10) 0.0338(10) 0.0008(8) -0.0007(8) -0.0085(8)
    C15 0.0202(8) 0.0267(9) 0.0302(9) -0.0030(7) 0.0002(7) -0.0004(7)
    C16 0.0391(10) 0.0288(10) 0.0310(9) 0.0033(8) -0.0018(8) 0.0042(7)
    C17 0.0295(9) 0.0391(11) 0.0278(9) -0.0023(8) -0.0035(7) 0.0006(8)
_geom_special_details
;
All e.s.d.'s (except the e.s.d. in the dihedral angle between two l.s. planes)
are estimated using the full covariance matrix. The cell e.s.d.'s are taken
into account individually in the estimation of e.s.d.'s in distances, angles
and torsion angles; correlations between e.s.d.'s in cell parameters are only
used when they are defined by crystal symmetry. An approximate (isotropic)
treatment of cell e.s.d.'s is used for estimating e.s.d.'s involving l.s.
planes.
;
loop_
    _geom_bond_atom_site_label_1
    _geom_bond_atom_site_label_2
    _geom_bond_site_symmetry_2
    _geom_bond_distance
    _geom_bond_publ_flag
    P1 O1 . 1.4833(12) ?
    P1 N3 . 1.6392(14) ?
    P1 N2 . 1.6439(15) ?
    P1 N1 . 1.6530(14) ?
    O1W H1W . 0.850(14) ?
    O1W H2W . 0.841(14) ?
    N1 C6 . 1.420(2) ?
    N1 H1N . 0.871(14) ?
    N3 C11 . 1.453(2) ?
    N3 C10 . 1.454(2) ?
    C1 C2 . 1.381(3) ?
    C1 C17 . 1.383(3) ?
    C1 H1 . 0.9500 ?
    C2 C3 . 1.392(2) ?
    C2 H2 . 0.9500 ?
    C3 C4 . 1.392(2) ?
    C3 H3 . 0.9500 ?
    C4 C15 . 1.404(2) ?
    C4 N2 . 1.420(2) ?
    N2 H2N . 0.869(14) ?
    C6 C12 . 1.389(2) ?
    C6 C7 . 1.409(2) ?
    C7 C8 . 1.388(2) ?
    C7 C14 . 1.504(2) ?
    C8 C9 . 1.389(3) ?
    C8 H8 . 0.9500 ?
    C9 C13 . 1.380(3) ?
    C9 H9 . 0.9500 ?
    C10 H10A . 0.9800 ?
    C10 H10B . 0.9800 ?
    C10 H10C . 0.9800 ?
    C11 H11A . 0.9800 ?
    C11 H11B . 0.9800 ?
    C11 H11C . 0.9800 ?
    C12 C13 . 1.387(2) ?
    C12 H12 . 0.9500 ?
    C13 H13 . 0.9500 ?
    C14 H14A . 0.9800 ?
    C14 H14B . 0.9800 ?
    C14 H14C . 0.9800 ?
    C15 C17 . 1.388(2) ?
    C15 C16 . 1.500(2) ?
    C16 H16A . 0.9800 ?
    C16 H16B . 0.9800 ?
    C16 H16C . 0.9800 ?
    C17 H17 . 0.9500 ?
loop_
    _geom_angle_atom_site_label_1
    _geom_angle_atom_site_label_2
    _geom_angle_atom_site_label_3
    _geom_angle_site_symmetry_1
    _geom_angle_site_symmetry_3
    _geom_angle
    _geom_angle_publ_flag
    O1 P1 N3 . . 107.97(7) ?
    O1 P1 N2 . . 116.20(7) ?
    N3 P1 N2 . . 108.73(7) ?
    O1 P1 N1 . . 113.35(7) ?
    N3 P1 N1 . . 110.37(7) ?
    N2 P1 N1 . . 99.98(7) ?
    H1W O1W H2W . . 105.3(15) ?
    C6 N1 P1 . . 125.07(12) ?
    C6 N1 H1N . . 117.5(12) ?
    P1 N1 H1N . . 117.1(12) ?
    C11 N3 C10 . . 115.75(15) ?
    C11 N3 P1 . . 124.21(12) ?
    C10 N3 P1 . . 120.03(12) ?
    C2 C1 C17 . . 119.38(17) ?
    C2 C1 H1 . . 120.3 ?
    C17 C1 H1 . . 120.3 ?
    C1 C2 C3 . . 119.80(17) ?
    C1 C2 H2 . . 120.1 ?
    C3 C2 H2 . . 120.1 ?
    C4 C3 C2 . . 120.53(17) ?
    C4 C3 H3 . . 119.7 ?
    C2 C3 H3 . . 119.7 ?
    C3 C4 C15 . . 120.06(15) ?
    C3 C4 N2 . . 120.83(15) ?
    C15 C4 N2 . . 119.11(15) ?
    C4 N2 P1 . . 125.66(12) ?
    C4 N2 H2N . . 119.2(12) ?
    P1 N2 H2N . . 115.1(12) ?
    C12 C6 C7 . . 119.93(15) ?
    C12 C6 N1 . . 120.84(15) ?
    C7 C6 N1 . . 119.23(15) ?
    C8 C7 C6 . . 117.91(17) ?
    C8 C7 C14 . . 120.57(16) ?
    C6 C7 C14 . . 121.52(15) ?
    C7 C8 C9 . . 122.43(17) ?
    C7 C8 H8 . . 118.8 ?
    C9 C8 H8 . . 118.8 ?
    C13 C9 C8 . . 118.67(17) ?
    C13 C9 H9 . . 120.7 ?
    C8 C9 H9 . . 120.7 ?
    N3 C10 H10A . . 109.5 ?
    N3 C10 H10B . . 109.5 ?
    H10A C10 H10B . . 109.5 ?
    N3 C10 H10C . . 109.5 ?
    H10A C10 H10C . . 109.5 ?
    H10B C10 H10C . . 109.5 ?
    N3 C11 H11A . . 109.5 ?
    N3 C11 H11B . . 109.5 ?
    H11A C11 H11B . . 109.5 ?
    N3 C11 H11C . . 109.5 ?
    H11A C11 H11C . . 109.5 ?
    H11B C11 H11C . . 109.5 ?
    C13 C12 C6 . . 120.50(17) ?
    C13 C12 H12 . . 119.8 ?
    C6 C12 H12 . . 119.8 ?
    C9 C13 C12 . . 120.55(18) ?
    C9 C13 H13 . . 119.7 ?
    C12 C13 H13 . . 119.7 ?
    C7 C14 H14A . . 109.5 ?
    C7 C14 H14B . . 109.5 ?
    H14A C14 H14B . . 109.5 ?
    C7 C14 H14C . . 109.5 ?
    H14A C14 H14C . . 109.5 ?
    H14B C14 H14C . . 109.5 ?
    C17 C15 C4 . . 117.90(16) ?
    C17 C15 C16 . . 120.38(16) ?
    C4 C15 C16 . . 121.70(15) ?
    C15 C16 H16A . . 109.5 ?
    C15 C16 H16B . . 109.5 ?
    H16A C16 H16B . . 109.5 ?
    C15 C16 H16C . . 109.5 ?
    H16A C16 H16C . . 109.5 ?
    H16B C16 H16C . . 109.5 ?
    C1 C17 C15 . . 122.30(18) ?
    C1 C17 H17 . . 118.8 ?
    C15 C17 H17 . . 118.8 ?
loop_
    _geom_torsion_atom_site_label_1
    _geom_torsion_atom_site_label_2
    _geom_torsion_atom_site_label_3
    _geom_torsion_atom_site_label_4
    _geom_torsion_site_symmetry_1
    _geom_torsion_site_symmetry_2
    _geom_torsion_site_symmetry_3
    _geom_torsion_site_symmetry_4
    _geom_torsion
    _geom_torsion_publ_flag
    O1 P1 N1 C6 . . . . -55.73(15) ?
    N3 P1 N1 C6 . . . . 65.52(15) ?
    N2 P1 N1 C6 . . . . 179.92(13) ?
    O1 P1 N3 C11 . . . . 4.80(17) ?
    N2 P1 N3 C11 . . . . 131.68(15) ?
    N1 P1 N3 C11 . . . . -119.60(15) ?
    O1 P1 N3 C10 . . . . -174.57(15) ?
    N2 P1 N3 C10 . . . . -47.69(17) ?
    N1 P1 N3 C10 . . . . 61.04(16) ?
    C17 C1 C2 C3 . . . . 0.9(3) ?
    C1 C2 C3 C4 . . . . 0.5(3) ?
    C2 C3 C4 C15 . . . . -1.4(2) ?
    C2 C3 C4 N2 . . . . 178.28(15) ?
    C3 C4 N2 P1 . . . . -6.6(2) ?
    C15 C4 N2 P1 . . . . 173.12(12) ?
    O1 P1 N2 C4 . . . . 61.98(15) ?
    N3 P1 N2 C4 . . . . -60.03(15) ?
    N1 P1 N2 C4 . . . . -175.68(13) ?
    P1 N1 C6 C12 . . . . 8.5(2) ?
    P1 N1 C6 C7 . . . . -171.82(12) ?
    C12 C6 C7 C8 . . . . -1.3(2) ?
    N1 C6 C7 C8 . . . . 178.99(14) ?
    C12 C6 C7 C14 . . . . 178.50(16) ?
    N1 C6 C7 C14 . . . . -1.2(2) ?
    C6 C7 C8 C9 . . . . 0.3(2) ?
    C14 C7 C8 C9 . . . . -179.55(16) ?
    C7 C8 C9 C13 . . . . 1.0(3) ?
    C7 C6 C12 C13 . . . . 1.1(2) ?
    N1 C6 C12 C13 . . . . -179.17(15) ?
    C8 C9 C13 C12 . . . . -1.2(3) ?
    C6 C12 C13 C9 . . . . 0.1(3) ?
    C3 C4 C15 C17 . . . . 1.0(2) ?
    N2 C4 C15 C17 . . . . -178.72(14) ?
    C3 C4 C15 C16 . . . . 179.43(16) ?
    N2 C4 C15 C16 . . . . -0.2(2) ?
    C2 C1 C17 C15 . . . . -1.3(3) ?
    C4 C15 C17 C1 . . . . 0.4(3) ?
    C16 C15 C17 C1 . . . . -178.08(17) ?
loop_
    _geom_hbond_atom_site_label_D
    _geom_hbond_atom_site_label_H
    _geom_hbond_atom_site_label_A
    _geom_hbond_site_symmetry_A
    _geom_hbond_distance_DH
    _geom_hbond_distance_HA
    _geom_hbond_distance_DA
    _geom_hbond_angle_DHA
    O1W H2W O1 1_545 0.841(14) 1.912(15) 2.7491(17) 173.2(18)
    O1W H1W O1 3_665 0.850(14) 1.913(14) 2.7607(17) 174.9(19)
    N1 H1N O1W . 0.871(14) 2.042(15) 2.8724(19) 159.1(17)
    N2 H2N O1W . 0.869(14) 2.002(15) 2.8473(18) 163.9(18)
_iucr_refine_instructions_details
;
TITL ATAR21 in P2(1)/n
CELL 0.71073 10.7058 7.2541 22.0908 90.000 90.971 90.000
ZERR 4.00 0.0016 0.0011 0.0033 0.000 0.002 0.000
LATT 1
SYMM -x+1/2, y+1/2, -z+1/2
SFAC C  H  N  O  P
UNIT 64 96 12 8 4
L.S. 10
ACTA 50
BOND $H
FMAP 2
CONF
DFIX 0.85 0.02 O1W H1W O1W H2W
DFIX 0.87 0.02 N1 H1N N2 H2N
DANG 1.33 0.02 H1W H2W
PLAN -5
SIZE 0.140 0.140 0.200
htab o1w o1_$2
htab o1w o1_$1
htab N1 O1W
HTAB N2 O1W
HTAB 3
eqiv $2 x, y-1, z
eqiv $1 -x+1, -y+1, -z
TEMP -173.150
WGHT    0.049500    0.342800
FVAR       0.16916
P1    5    0.302531    0.637596    0.045212    11.00000    0.02200    0.01776 =
         0.02419   -0.00023    0.00295   -0.00113
O1W   4    0.438972    0.180445    0.040841    11.00000    0.03303    0.01774 =
         0.03438   -0.00330    0.00806   -0.00050
H1W   2    0.504317    0.175154    0.019596    11.00000   -1.20000
H2W   2    0.410537    0.072400    0.041202    11.00000   -1.20000
N1    3    0.315219    0.493751   -0.012390    11.00000    0.02952    0.01693 =
         0.02399    0.00009    0.00042    0.00067
H1N   2    0.345660    0.384863   -0.004604    11.00000   -1.20000
O1    4    0.355902    0.822468    0.033219    11.00000    0.02945    0.01960 =
         0.03300   -0.00135    0.00352   -0.00410
N3    3    0.155441    0.664586    0.062655    11.00000    0.02317    0.02589 =
         0.03305    0.00296    0.00461    0.00141
C1    1    0.398354    0.660767    0.282886    11.00000    0.03211    0.04331 =
         0.02524   -0.00730   -0.00065   -0.00357
AFIX  43
H1    2    0.402635    0.690983    0.324713    11.00000   -1.20000
AFIX   0
C2    1    0.350636    0.785828    0.241432    11.00000    0.02603    0.03339 =
         0.03466   -0.01089    0.00122   -0.00080
AFIX  43
H2    2    0.322954    0.903430    0.254550    11.00000   -1.20000
AFIX   0
C3    1    0.343215    0.739063    0.180364    11.00000    0.02805    0.02683 =
         0.02927   -0.00303   -0.00201    0.00191
AFIX  43
H3    2    0.310942    0.825538    0.151842    11.00000   -1.20000
AFIX   0
C4    1    0.382703    0.566607    0.160753    11.00000    0.02055    0.02484 =
         0.02443   -0.00200    0.00107   -0.00261
N2    3    0.372251    0.516128    0.098750    11.00000    0.02830    0.02026 =
         0.02438   -0.00416    0.00119    0.00218
H2N   2    0.402521    0.410975    0.087126    11.00000   -1.20000
C6    1    0.269736    0.527657   -0.072109    11.00000    0.02093    0.02455 =
         0.02415    0.00037    0.00223   -0.00500
C7    1    0.272168    0.384313   -0.115088    11.00000    0.02269    0.02635 =
         0.02867   -0.00345    0.00371   -0.00488
C8    1    0.225245    0.420751   -0.172806    11.00000    0.02856    0.03845 =
         0.02673   -0.00568    0.00248   -0.00559
AFIX  43
H8    2    0.225988    0.325146   -0.202188    11.00000   -1.20000
AFIX   0
C9    1    0.177223    0.591900   -0.189203    11.00000    0.02700    0.04529 =
         0.02585    0.00389   -0.00172   -0.00479
AFIX  43
H9    2    0.144522    0.612512   -0.228873    11.00000   -1.20000
AFIX   0
C10   1    0.082151    0.507128    0.081928    11.00000    0.02890    0.04754 =
         0.06128    0.01702    0.01088   -0.00554
AFIX 137
H10A  2    0.060433    0.521956    0.124570    11.00000   -1.50000
H10B  2    0.131070    0.394068    0.077057    11.00000   -1.50000
H10C  2    0.005539    0.499201    0.057151    11.00000   -1.50000
AFIX   0
C11   1    0.090131    0.840108    0.060910    11.00000    0.03719    0.04167 =
         0.04218    0.00621    0.00841    0.01574
AFIX 137
H11A  2    0.020562    0.833288    0.031588    11.00000   -1.50000
H11B  2    0.147996    0.937571    0.048833    11.00000   -1.50000
H11C  2    0.057781    0.867865    0.101132    11.00000   -1.50000
AFIX   0
C12   1    0.223728    0.699951   -0.088508    11.00000    0.02677    0.02387 =
         0.02929   -0.00005   -0.00005   -0.00371
AFIX  43
H12   2    0.223598    0.797010   -0.059638    11.00000   -1.20000
AFIX   0
C13   1    0.177986    0.731324   -0.146708    11.00000    0.02779    0.02987 =
         0.03505    0.00782   -0.00072   -0.00411
AFIX  43
H13   2    0.146916    0.849800   -0.157409    11.00000   -1.20000
AFIX   0
C14   1    0.324099    0.197295   -0.099524    11.00000    0.03739    0.02967 =
         0.03378   -0.00851   -0.00068    0.00081
AFIX 137
H14A  2    0.316576    0.116318   -0.134908    11.00000   -1.50000
H14B  2    0.277261    0.144546   -0.065955    11.00000   -1.50000
H14C  2    0.412304    0.209142   -0.087567    11.00000   -1.50000
AFIX   0
C15   1    0.433059    0.439566    0.202454    11.00000    0.02023    0.02675 =
         0.03016   -0.00035    0.00023   -0.00302
C16   1    0.475575    0.251818    0.183246    11.00000    0.03905    0.02882 =
         0.03105    0.00419   -0.00177    0.00327
AFIX 137
H16A  2    0.507861    0.184262    0.218599    11.00000   -1.50000
H16B  2    0.541704    0.264219    0.153381    11.00000   -1.50000
H16C  2    0.404947    0.184276    0.165206    11.00000   -1.50000
AFIX   0
C17   1    0.439856    0.491111    0.262945    11.00000    0.02947    0.03911 =
         0.02778    0.00059   -0.00354   -0.00234
AFIX  43
H17   2    0.474217    0.406900    0.291643    11.00000   -1.20000
HKLF 4 1 1 0 0 0 1 0 0 0 1
REM  ATAR21 in P2(1)/n
REM R1 =  0.0429 for   3135 Fo > 4sig(Fo)  and  0.0595 for all   4036 data
REM    215 parameters refined using      5 restraints
END
;
data_global
_journal_date_recd_electronic     2012-07-13
_journal_date_accepted     2012-07-30
_journal_name_full     'Acta Crystallographica, Section E'
_journal_year     2012
_journal_volume     68
_journal_issue      9
_journal_page_first     o2650
_journal_page_last     o2650
_journal_paper_category     QO
_journal_paper_doi     10.1107/S1600536812033995
_journal_coeditor_code     BT5974
_publ_contact_author_name     'Mehrdad Pourayoubi'
_publ_contact_author_address
;
Department of Chemistry, Ferdowsi University of Mashhad, Mashhad, Iran
;
_publ_contact_author_email     pourayoubi@um.ac.ir
_publ_contact_author_fax     '(+98)-511-8796416'
_publ_contact_author_phone     '(+98)-511-8795457'
_publ_section_title
;
<i>N</i>,<i>N</i>-Dimethyl-<i>N</i>',<i>N</i>''-bis(2-methylphenyl)phosphoric
triamide monohydrate
;
loop_
    _publ_author_name
    _publ_author_address
    'Eslami, Farnaz'
;
Department of Chemistry, Shahr-e Rey Branch, Islamic Azad University, Tehran,
Iran
;
    'Pourayoubi, Mehrdad'
;
Department of Chemistry, Ferdowsi University of Mashhad, Mashhad, Iran
;
    'Yousefi, Mohammad'
;
Department of Chemistry, Shahr-e Rey Branch, Islamic Azad University, Tehran,
Iran
;
    'Rheingold, Arnold L.'
;
Department of Chemistry, University of California, San Diego,
9500 Gilman Drive, La Jolla, CA 92093, USA
;
    'Golen, James A.'
;
Department of Chemistry, University of California, San Diego,
9500 Gilman Drive, La Jolla, CA 92093, USA
;
