# Supplementary material for: N,N-Dimethyl-N′,N′′-bis­(2-methyl­phenyl)phospho­ric triamide mono­hydrate
Source: Acta Crystallogr Sect E Struct Rep Online. 2012 Aug 4;68(Pt 9):o2650. doi: 10.1107/S1600536812033995 (PMC3435677; doi:10.1107/S1600536812033995)
Supplement: Supplementary file 2 [file e-68-o2650-Isup2.hkl]

# 
# h,k,l, Fc-squared, Fo-squared, sigma(Fo-squared) and status flag 
# 
data_I
_shelx_title ' ATAR21 in P2(1)/n' 
_shelx_refln_list_code          4 
_shelx_F_calc_maximum      224.12 
_exptl_crystal_F_000       688.00 
_reflns_d_resolution_high  0.7480 
 
loop_ 
 _symmetry_equiv_pos_as_xyz 
 'x, y, z' 
 '-x+1/2, y+1/2, -z+1/2' 
 '-x, -y, -z' 
 'x-1/2, -y-1/2, z-1/2' 
 
_cell_length_a    10.7058 
_cell_length_b     7.2541 
_cell_length_c    22.0908 
_cell_angle_alpha  90.000 
_cell_angle_beta   90.971 
_cell_angle_gamma  90.000 
 
_shelx_F_squared_multiplier     1.000 
 
loop_ 
 _refln_index_h 
 _refln_index_k 
 _refln_index_l 
 _refln_F_squared_calc 
 _refln_F_squared_meas 
 _refln_F_squared_sigma 
 _refln_observed_status 
   2   0   0     9904.42    10196.46    146.65 o 
   4   0   0     3208.71     3375.31     45.57 o 
   6   0   0      324.45      339.70     17.76 o 
   8   0   0     1165.21     1157.06     38.37 o 
  10   0   0        9.03        5.79      6.47 o 
  12   0   0        0.26        6.29      8.74 o 
  14   0   0       44.22       29.71     13.98 o 
   1   1   0     2079.10     1956.09     45.61 o 
   2   1   0       95.55       73.65      5.21 o 
   3   1   0      489.92      438.12      9.71 o 
   4   1   0     1556.45     1420.91     23.86 o 
   5   1   0        1.65        6.23      2.22 o 
   6   1   0     1060.07     1215.69     23.89 o 
   7   1   0      545.97      583.98     17.82 o 
   8   1   0       20.02       10.70      3.10 o 
   9   1   0      277.21      272.25     15.65 o 
  10   1   0      133.32      113.93     12.05 o 
  11   1   0        1.44        3.51      4.06 o 
  12   1   0       22.89       26.90      6.57 o 
  13   1   0      185.02      267.63     28.83 o 
  14   1   0      101.40      113.93     26.21 o 
   0   2   0      982.95      926.99     15.59 o 
   1   2   0     3098.02     2952.59     39.40 o 
   2   2   0       42.67       36.24      3.81 o 
   3   2   0       17.60       12.46      2.77 o 
   4   2   0       49.45       50.98      4.64 o 
   5   2   0      280.80      314.26      9.69 o 
   6   2   0     1669.40     1693.41     24.62 o 
   7   2   0      682.36      698.03     23.32 o 
   8   2   0        4.12        4.11      2.97 o 
   9   2   0      697.69      735.53     30.27 o 
  10   2   0       59.41       62.09     10.90 o 
  11   2   0      248.81      259.67     21.49 o 
  12   2   0       29.63       15.42      6.31 o 
  13   2   0        2.49        2.49      6.25 o 
   1   3   0     2102.45     2315.50     25.48 o 
   2   3   0        0.69        1.42      1.31 o 
   3   3   0     1426.31     1751.32     25.56 o 
   4   3   0      275.95      263.48     12.56 o 
   5   3   0        0.60        0.98      1.53 o 
   6   3   0      434.79      457.36     18.66 o 
   7   3   0      738.29      673.42     24.01 o 
   8   3   0      280.25      297.06     24.67 o 
   9   3   0      535.81      524.21     26.08 o 
  10   3   0      168.11      177.10     15.38 o 
  11   3   0      469.23      545.34     28.81 o 
  12   3   0      178.77      179.60     18.00 o 
  13   3   0      152.11      162.88     41.06 o 
   0   4   0        7.47       12.03      2.57 o 
   1   4   0      526.40      573.80     14.19 o 
   2   4   0      821.87      829.41     17.06 o 
   3   4   0       61.19       62.51      6.39 o 
   4   4   0       75.26       68.91      6.18 o 
   5   4   0      712.33      733.58     23.96 o 
   6   4   0        7.25        9.05      3.69 o 
   7   4   0      319.25      306.77     19.06 o 
   8   4   0       66.09       47.84      8.80 o 
   9   4   0      311.70      303.72     20.29 o 
  10   4   0      317.50      342.73     43.16 o 
  11   4   0       16.26       12.78      5.36 o 
  12   4   0       60.05       71.17     12.98 o 
   1   5   0      338.29      330.95     14.29 o 
   2   5   0       14.59        4.81      2.65 o 
   3   5   0      140.96      146.41     12.18 o 
   4   5   0      164.89      167.55     13.46 o 
   5   5   0       22.19       19.30      5.24 o 
   6   5   0      695.07      671.14     28.69 o 
   7   5   0       13.96       15.28      4.45 o 
   8   5   0       10.54       10.09      4.98 o 
   9   5   0        6.39        5.47      4.83 o 
  10   5   0      130.96      132.97     18.04 o 
  11   5   0        6.40       10.48      5.58 o 
  12   5   0      247.19      292.52     38.09 o 
   0   6   0     1382.85     1391.98     53.00 o 
   1   6   0        1.70        7.48      3.63 o 
   2   6   0       20.33        9.81      4.91 o 
   3   6   0        4.08        3.93      3.76 o 
   4   6   0      179.81      159.87     14.05 o 
   5   6   0       78.73       62.17      9.03 o 
   6   6   0       17.69        4.80      5.45 o 
   7   6   0      297.89      309.10     25.07 o 
   8   6   0      111.27      118.16     18.69 o 
   9   6   0      153.32      151.54     17.68 o 
  10   6   0       16.21       19.44      6.04 o 
   1   7   0      183.33      172.01     16.05 o 
   2   7   0       10.02        7.68      4.54 o 
   3   7   0     1040.13      971.18     40.93 o 
   4   7   0       22.06       20.24      5.58 o 
   5   7   0      883.08      928.00     41.94 o 
   6   7   0      104.74      123.41     17.31 o 
   7   7   0      294.81      327.18     25.67 o 
   8   7   0        0.00       -2.32      5.50 o 
   9   7   0       27.02       31.45     11.18 o 
   0   8   0       80.26       73.39     20.62 o 
   1   8   0      123.59      118.37     16.06 o 
   2   8   0      152.64      159.60     16.73 o 
   3   8   0       26.25       33.45      7.43 o 
   4   8   0       55.73       48.60      9.56 o 
   5   8   0       19.84       18.57      7.09 o 
   6   8   0      120.07      109.77     16.86 o 
   7   8   0       19.06       17.82      9.09 o 
   1   9   0        7.11        3.15      5.93 o 
   2   9   0       98.65       99.72     14.58 o 
   3   9   0       34.26       20.85      7.36 o 
   4   9   0      170.73      294.96     44.38 o 
 -13   0   1       51.46       66.75     19.22 o 
 -11   0   1       18.23       10.02      5.80 o 
  -9   0   1        4.88        6.18      4.19 o 
  -7   0   1       69.78       96.28     10.63 o 
  -5   0   1     2797.35     2867.83     47.36 o 
  -3   0   1    50228.14    44791.74   1548.84 o 
  -1   0   1     1221.27     1144.71     27.48 o 
   1   0   1     8812.40     8386.08    118.47 o 
   3   0   1     7792.61     8142.15    209.70 o 
   5   0   1      966.69      831.05     25.33 o 
   7   0   1      158.85      206.92     14.82 o 
   9   0   1       12.60       12.61      4.35 o 
  11   0   1       49.89       23.76     12.23 o 
  13   0   1      499.23      577.00     62.91 o 
 -13   1   1       15.54       24.02      6.52 o 
 -12   1   1       99.75       98.40     14.96 o 
 -11   1   1      133.99      143.10     11.77 o 
 -10   1   1      266.87      296.69     17.20 o 
  -9   1   1       73.70       74.84      9.71 o 
  -8   1   1        7.91        6.02      2.53 o 
  -7   1   1      438.68      456.60     15.80 o 
  -6   1   1        0.51        1.73      1.93 o 
  -5   1   1     1089.09     1250.39     20.09 o 
  -4   1   1        0.73        1.19      1.33 o 
  -3   1   1    15845.86    15925.77    135.15 o 
  -2   1   1    21956.13    21682.54    379.13 o 
  -1   1   1    10741.66    10946.96    145.52 o 
   0   1   1    17151.63    15836.83    210.22 o 
   1   1   1     3858.78     3862.45     34.92 o 
   2   1   1      161.22      140.40      5.93 o 
   3   1   1     7231.30     7461.56     91.02 o 
   4   1   1      309.65      355.68     10.41 o 
   5   1   1     3361.22     3602.17     44.41 o 
   6   1   1      112.88      114.93      7.23 o 
   7   1   1        3.77        1.89      1.90 o 
   8   1   1      211.44      206.88     11.26 o 
   9   1   1       14.27        4.72      3.26 o 
  10   1   1      131.35      159.03     14.78 o 
  11   1   1        6.61       13.05      6.62 o 
  12   1   1        8.32       -0.53      5.80 o 
  13   1   1        2.66        2.95      7.15 o 
  14   1   1       65.62       63.96     19.92 o 
 -13   2   1       11.40       17.03      7.80 o 
 -12   2   1       55.79       58.45      9.55 o 
 -11   2   1        7.30        3.48      4.13 o 
 -10   2   1       15.94       15.23      4.70 o 
  -9   2   1      634.98      647.84     25.21 o 
  -8   2   1      123.21      113.31     10.86 o 
  -7   2   1       14.27        8.45      2.46 o 
  -6   2   1      326.81      297.54     10.54 o 
  -5   2   1       49.70       29.51      3.75 o 
  -4   2   1       74.49      110.80      7.63 o 
  -3   2   1     3103.57     3225.19     36.80 o 
  -2   2   1      148.26      134.90      5.65 o 
  -1   2   1      112.12      110.09      4.77 o 
   0   2   1      113.73      111.45      5.02 o 
   1   2   1      468.13      446.38      8.02 o 
   2   2   1     1139.42     1044.26     24.16 o 
   3   2   1       87.88       98.20      6.76 o 
   4   2   1        0.27        0.11      1.10 o 
   5   2   1      465.51      556.99     12.19 o 
   6   2   1     2300.91     2283.64     32.94 o 
   7   2   1       41.67       44.98      7.13 o 
   8   2   1     1084.45     1071.57     30.99 o 
   9   2   1        0.00        2.04      3.10 o 
  10   2   1      205.64      203.16     18.58 o 
  11   2   1       10.76        7.94      5.80 o 
  12   2   1      552.89      614.21     44.99 o 
  13   2   1       33.72       18.09      9.05 o 
 -13   3   1      143.80      164.69     16.36 o 
 -12   3   1      451.34      465.65     33.89 o 
 -11   3   1      220.70      202.05     19.45 o 
 -10   3   1      223.66      245.28     17.96 o 
  -9   3   1        5.39        8.30      4.14 o 
  -8   3   1       48.29       48.98      7.74 o 
  -7   3   1      154.81      157.16     11.50 o 
  -6   3   1       60.34       65.69      6.37 o 
  -5   3   1        2.78        4.03      2.68 o 
  -4   3   1     2055.14     2097.36     27.71 o 
  -3   3   1      581.02      677.82     15.06 o 
  -2   3   1     1335.40     1302.94     21.69 o 
  -1   3   1        0.03        3.28      1.38 o 
   0   3   1     3751.27     4094.41     36.37 o 
   1   3   1       50.02       48.46      3.52 o 
   2   3   1     2131.41     2148.73     31.76 o 
   3   3   1        9.71        3.18      1.67 o 
   4   3   1      285.55      277.94     12.85 o 
   5   3   1       13.44       17.27      3.85 o 
   6   3   1      791.96      799.62     24.82 o 
   7   3   1       12.10        7.85      3.60 o 
   8   3   1      555.97      564.91     26.13 o 
   9   3   1      369.62      393.79     23.10 o 
  10   3   1       71.67       57.89      9.52 o 
  11   3   1       30.76       26.58      5.78 o 
  12   3   1       23.73       17.75      6.11 o 
 -12   4   1      134.76      125.48     16.77 o 
 -11   4   1        7.70        2.04      5.01 o 
 -10   4   1      359.32      395.45     28.32 o 
  -9   4   1      268.15      256.75     26.56 o 
  -8   4   1      343.41      345.76     20.66 o 
  -7   4   1      566.48      568.04     25.79 o 
  -6   4   1      385.78      364.93     17.51 o 
  -5   4   1      515.47      479.01     17.37 o 
  -4   4   1      483.49      495.35     14.71 o 
  -3   4   1       59.49       92.35      6.84 o 
  -2   4   1      170.50      135.71      7.20 o 
  -1   4   1       27.67       21.77      2.63 o 
   0   4   1        4.13        4.57      1.36 o 
   1   4   1      117.50      160.78      7.14 o 
   2   4   1      508.82      592.06     17.82 o 
   3   4   1      312.53      294.35     12.61 o 
   4   4   1      289.30      326.88     13.67 o 
   5   4   1      258.62      262.81     16.33 o 
   6   4   1      821.72      807.37     36.72 o 
   7   4   1      649.31      637.92     27.95 o 
   8   4   1       61.19       64.16     10.24 o 
   9   4   1      107.09      120.73     15.75 o 
  10   4   1      306.39      322.04     24.36 o 
  11   4   1      167.52      141.37     16.48 o 
  12   4   1       16.14       16.38      6.00 o 
  13   4   1       13.23       22.02     12.23 o 
 -11   5   1       39.01       27.96      7.87 o 
 -10   5   1        0.02       -0.53      5.97 o 
  -9   5   1       39.91       45.28      9.80 o 
  -8   5   1       85.95       80.29     14.51 o 
  -7   5   1        9.44        6.66      4.52 o 
  -6   5   1        1.95        0.14      3.19 o 
  -5   5   1        4.95        4.35      3.06 o 
  -4   5   1        9.43       11.04      3.17 o 
  -3   5   1       33.69       19.84      6.63 o 
  -2   5   1        2.43        1.07      2.49 o 
  -1   5   1      651.65      599.63     19.03 o 
   0   5   1      162.95      165.79      9.79 o 
   1   5   1      206.45      193.70     10.81 o 
   2   5   1       85.71       74.98      7.42 o 
   3   5   1      466.90      515.50     23.20 o 
   4   5   1       17.87       28.31      6.49 o 
   5   5   1      323.62      294.85     18.49 o 
   6   5   1        1.23       -1.78      3.29 o 
   7   5   1     1165.73     1087.75     43.99 o 
   8   5   1       23.33       19.17      5.21 o 
   9   5   1      355.83      335.71     26.36 o 
  10   5   1        6.72        5.04      5.18 o 
  11   5   1       82.84       68.53     11.57 o 
 -10   6   1       28.56       27.96      6.28 o 
  -9   6   1       22.31        4.53      6.12 o 
  -8   6   1      157.35      197.74     19.27 o 
  -7   6   1       19.11       17.17      5.96 o 
  -6   6   1      191.12      217.93     19.78 o 
  -5   6   1      362.42      316.93     19.80 o 
  -4   6   1      114.61      112.87     14.37 o 
  -3   6   1      479.96      486.12     26.86 o 
  -2   6   1       23.55       17.74      4.73 o 
  -1   6   1       38.90       34.39      7.03 o 
   0   6   1      350.22      335.96     18.45 o 
   1   6   1      395.25      382.90     19.44 o 
   2   6   1      367.25      364.95     22.82 o 
   3   6   1      347.14      349.13     19.29 o 
   4   6   1      668.32      673.61     25.44 o 
   5   6   1      394.42      410.91     23.01 o 
   6   6   1      153.37      150.66     15.23 o 
   7   6   1       46.71       38.75      9.85 o 
   8   6   1        4.36       -0.32      4.71 o 
   9   6   1      112.22       96.13     19.52 o 
  10   6   1       11.72        2.79      5.84 o 
  -9   7   1      429.31      402.95     45.08 o 
  -8   7   1      242.64      277.38     23.56 o 
  -7   7   1       57.09       51.39     11.37 o 
  -6   7   1      242.39      207.50     19.73 o 
  -5   7   1       29.76       20.73      5.96 o 
  -4   7   1        7.76        0.21      4.10 o 
  -3   7   1       14.53       12.82      4.88 o 
  -2   7   1      208.41      204.75     17.68 o 
  -1   7   1       34.96       28.74      7.17 o 
   0   7   1      590.74      555.81     25.15 o 
   1   7   1      103.61      112.23     14.27 o 
   2   7   1      393.80      389.64     24.93 o 
   3   7   1       88.98       95.02     13.14 o 
   4   7   1       17.81       24.66      6.72 o 
   5   7   1        4.79        1.17      4.46 o 
   6   7   1       65.37       60.92     10.46 o 
   7   7   1      337.14      392.18     29.15 o 
   8   7   1      136.75      147.72     17.72 o 
   9   7   1       25.17       25.86     11.88 o 
  -7   8   1      182.62      196.76     31.80 o 
  -6   8   1      358.02      356.88     31.49 o 
  -5   8   1      440.12      502.85     30.50 o 
  -4   8   1      126.78      134.53     15.01 o 
  -3   8   1       91.50       86.70     14.48 o 
  -2   8   1        8.63        1.49      4.08 o 
  -1   8   1       20.90       20.88      8.39 o 
   0   8   1       92.01       90.09     14.27 o 
   1   8   1        4.49        9.15      6.00 o 
   2   8   1       58.87       52.79     10.14 o 
   3   8   1      361.36      391.15     26.45 o 
   4   8   1        4.77        2.53      4.63 o 
   5   8   1      476.59      480.54     41.94 o 
   6   8   1        9.39       10.07      6.41 o 
   7   8   1       10.09       18.87      9.44 o 
  -4   9   1       10.16       21.32     12.58 o 
  -3   9   1       53.11       80.73     20.27 o 
  -2   9   1        8.96        9.99      7.69 o 
  -1   9   1      200.79      215.52     21.13 o 
   0   9   1      245.13      283.61     49.98 o 
   1   9   1      259.63      313.10     27.43 o 
   2   9   1       15.94       31.85      6.30 o 
   3   9   1        0.02       -8.04      8.04 o 
   4   9   1       37.95       63.96     21.67 o 
 -14   0   2      351.72      388.28     45.78 o 
 -12   0   2      159.45      173.69     22.36 o 
 -10   0   2       60.26       63.96     11.29 o 
  -8   0   2      706.19      790.11     31.84 o 
  -6   0   2        3.28        6.23      3.03 o 
  -4   0   2     1685.43     1556.98     35.09 o 
  -2   0   2    15626.40    15614.71    144.57 o 
   0   0   2     4491.66     4200.07     40.71 o 
   2   0   2       70.97       57.16      5.21 o 
   4   0   2     1124.05     1062.25     26.89 o 
   6   0   2      311.36      330.24     19.60 o 
   8   0   2       88.14       64.36      9.17 o 
  10   0   2      506.73      518.63     53.12 o 
  12   0   2        5.08       -0.70      8.39 o 
 -14   1   2       55.54       48.23     14.68 o 
 -13   1   2       35.74       38.14      8.46 o 
 -12   1   2      125.11      126.83     15.03 o 
 -11   1   2        1.77        1.66      3.40 o 
 -10   1   2       10.49       14.07      4.83 o 
  -9   1   2      340.56      329.32     17.28 o 
  -8   1   2        2.03        3.99      2.33 o 
  -7   1   2       84.62       78.55      7.14 o 
  -6   1   2     1086.90     1141.65     23.49 o 
  -5   1   2     8148.89     8448.14     52.82 o 
  -4   1   2     2976.31     2882.83     27.85 o 
  -3   1   2    14465.35    14819.50    207.56 o 
  -2   1   2     8017.36     7835.18    121.09 o 
  -1   1   2      956.44      937.84     12.28 o 
   0   1   2     1585.75     1522.85     28.45 o 
   1   1   2     1853.85     1881.94     20.21 o 
   2   1   2      152.20      152.54      6.80 o 
   3   1   2       20.73        9.73      2.02 o 
   4   1   2        0.38        0.72      1.78 o 
   5   1   2      761.00      753.18     16.76 o 
   6   1   2        1.47        2.44      1.88 o 
   7   1   2       11.89        9.42      2.58 o 
   8   1   2        0.04       -1.65      2.39 o 
   9   1   2       31.97       22.67      6.03 o 
  10   1   2        0.34       -1.02      3.60 o 
  11   1   2      213.61      257.96     27.40 o 
  12   1   2      188.92      163.67     36.70 o 
  13   1   2      183.22      165.71     21.87 o 
 -13   2   2      435.98      523.69     41.14 o 
 -12   2   2        0.03        0.73      5.17 o 
 -11   2   2       42.46       45.55      7.22 o 
 -10   2   2        8.12        0.86      3.37 o 
  -9   2   2       27.25       28.03      5.88 o 
  -8   2   2      149.20      135.94     11.12 o 
  -7   2   2       33.68       40.36      4.95 o 
  -6   2   2     2250.87     2356.03     30.85 o 
  -5   2   2     1443.81     1365.62     21.77 o 
  -4   2   2      168.99      145.20      7.71 o 
  -3   2   2     1551.60     1445.31     19.64 o 
  -2   2   2      259.32      275.66      8.11 o 
  -1   2   2     2642.31     2438.96     21.77 o 
   0   2   2        0.17       -0.56      1.41 o 
   1   2   2      273.91      246.11      8.20 o 
   2   2   2      499.13      504.98     12.52 o 
   3   2   2      563.39      609.46     16.91 o 
   4   2   2       23.28       32.75      2.48 o 
   5   2   2      159.36      170.16      5.98 o 
   6   2   2       78.35       66.74      7.58 o 
   7   2   2     1831.50     1845.88     38.59 o 
   8   2   2      133.51      126.18     12.11 o 
   9   2   2      601.61      594.07     27.33 o 
  10   2   2       44.89       35.91      7.44 o 
  11   2   2        1.14        1.87      4.37 o 
  12   2   2       71.57       52.24     13.08 o 
  13   2   2        1.53        9.44      7.51 o 
 -13   3   2       76.65       92.35     12.07 o 
 -12   3   2      200.70      190.32     18.68 o 
 -11   3   2       43.53       47.14      9.10 o 
 -10   3   2        0.31        3.31      3.62 o 
  -9   3   2       62.21       56.16      8.91 o 
  -8   3   2       53.08       63.21      8.94 o 
  -7   3   2     2164.83     2113.46    104.51 o 
  -6   3   2       47.06       39.87      4.88 o 
  -5   3   2      517.61      463.68     19.34 o 
  -4   3   2        9.64       18.59      3.05 o 
  -3   3   2     4094.11     4532.10     59.55 o 
  -2   3   2      138.97      168.64      7.65 o 
  -1   3   2        2.53        3.19      1.88 o 
   0   3   2     1906.41     2044.64     24.34 o 
   1   3   2      349.56      382.90      8.37 o 
   2   3   2     1460.26     1612.79     24.82 o 
   3   3   2      722.17      604.32     14.77 o 
   4   3   2     1191.98     1239.29     27.59 o 
   5   3   2       21.25       32.69      5.59 o 
   6   3   2      443.34      416.29     17.95 o 
   7   3   2        5.46        4.03      4.44 o 
   8   3   2       13.66       10.62      3.84 o 
   9   3   2       12.48        8.51      4.18 o 
  10   3   2      458.81      499.08     27.16 o 
  11   3   2      133.98      119.33     13.92 o 
  12   3   2       42.17       39.14      8.03 o 
  13   3   2       26.23       19.22     12.58 o 
 -12   4   2       94.65       87.29     13.32 o 
 -11   4   2        0.10       -2.03      4.83 o 
 -10   4   2       78.71       63.91     12.56 o 
  -9   4   2        1.05        1.69      4.18 o 
  -8   4   2        2.39        2.99      5.31 o 
  -7   4   2      189.48      183.71     12.68 o 
  -6   4   2       15.62       16.91      4.20 o 
  -5   4   2       15.57       15.63      3.62 o 
  -4   4   2       13.89        6.70      2.18 o 
  -3   4   2      111.02      140.42      7.39 o 
  -2   4   2       68.68       83.77      6.67 o 
  -1   4   2       19.64       12.53      2.55 o 
   0   4   2      974.87      973.86     16.72 o 
   1   4   2      116.32      111.30      5.71 o 
   2   4   2       61.16       60.50      5.81 o 
   3   4   2      993.67     1075.89     23.55 o 
   4   4   2       14.01       11.74      3.86 o 
   5   4   2      253.69      264.99     17.20 o 
   6   4   2      888.50      936.39     32.80 o 
   7   4   2     2009.05     2038.21     74.10 o 
   8   4   2      584.70      596.77     28.28 o 
   9   4   2       45.55       35.12      7.33 o 
  10   4   2       57.57       51.77      9.16 o 
  11   4   2       33.25       24.54      5.07 o 
  12   4   2        1.18       10.70      8.04 o 
 -11   5   2       25.41       18.93      6.14 o 
 -10   5   2       52.84       28.43     15.21 o 
  -9   5   2        0.62       -0.82      4.10 o 
  -8   5   2      213.99      205.22     24.04 o 
  -7   5   2      128.70      118.94     15.62 o 
  -6   5   2      178.21      149.44     15.82 o 
  -5   5   2       32.08       25.01      4.93 o 
  -4   5   2      529.30      496.75     18.31 o 
  -3   5   2       26.99       16.18      4.46 o 
  -2   5   2      152.23      157.34     11.40 o 
  -1   5   2      359.87      341.01     12.35 o 
   0   5   2      610.92      582.69     18.80 o 
   1   5   2      305.09      312.11     13.81 o 
   2   5   2      371.77      371.32     14.15 o 
   3   5   2       30.85       32.59      6.32 o 
   4   5   2     2585.05     2592.94     63.22 o 
   5   5   2      106.47      107.14     12.73 o 
   6   5   2       19.90       29.68      6.67 o 
   7   5   2       48.80       42.01      8.49 o 
   8   5   2      164.17      164.59     14.73 o 
   9   5   2       71.52       81.32     12.32 o 
  10   5   2        9.17        4.04      5.07 o 
  11   5   2        6.77       -4.20      5.68 o 
  12   5   2       13.27       21.32     12.93 o 
 -10   6   2       53.15       57.40      9.25 o 
  -9   6   2       84.89      101.38     15.85 o 
  -8   6   2       62.61       50.11     19.00 o 
  -7   6   2        2.04        2.38      4.32 o 
  -6   6   2      214.96      225.17     20.35 o 
  -5   6   2       15.04       14.28      4.66 o 
  -4   6   2       41.02       34.75      8.90 o 
  -3   6   2      451.35      447.16     26.13 o 
  -2   6   2        0.19       -1.07      3.00 o 
  -1   6   2       78.15       84.57     11.20 o 
   0   6   2     3058.46     2989.97     55.10 o 
   1   6   2       16.13       13.37      5.25 o 
   2   6   2      842.73      847.92     29.40 o 
   3   6   2       29.19       23.74      8.48 o 
   4   6   2       34.01       20.96      4.95 o 
   5   6   2      597.82      561.85     24.28 o 
   6   6   2      180.04      161.12     14.55 o 
   7   6   2      408.07      388.35     23.75 o 
   8   6   2      141.77      148.69     16.36 o 
   9   6   2      104.41      108.78     14.87 o 
  10   6   2       19.29       18.73      6.33 o 
  11   6   2       86.75      101.35     19.92 o 
  -8   7   2        0.42        5.01      5.31 o 
  -7   7   2      335.77      332.17     25.75 o 
  -6   7   2       15.34       20.97      7.17 o 
  -5   7   2      306.77      284.94     22.47 o 
  -4   7   2      271.08      275.50     21.58 o 
  -3   7   2       13.27        7.73      4.26 o 
  -2   7   2        4.01       -0.13      3.87 o 
  -1   7   2       48.79       58.69     10.43 o 
   0   7   2        2.25        2.33      4.50 o 
   1   7   2      356.73      350.82     23.46 o 
   2   7   2      180.94      185.32     16.95 o 
   3   7   2      601.10      647.35     32.98 o 
   4   7   2      145.37      156.43     16.89 o 
   5   7   2      199.57      208.73     17.18 o 
   6   7   2      520.54      512.74     28.24 o 
   7   7   2       33.57       32.08      6.51 o 
   8   7   2        5.19        2.56      4.71 o 
   9   7   2        0.05       13.20      7.61 o 
  -7   8   2       20.76        0.35     10.83 o 
  -6   8   2        1.84        1.48      6.13 o 
  -5   8   2        0.11       -4.67      4.67 o 
  -4   8   2      182.33      211.72     19.89 o 
  -3   8   2        5.83        3.06      7.64 o 
  -2   8   2      252.65      297.79     22.15 o 
  -1   8   2       65.41       48.81     10.86 o 
   0   8   2       36.35       37.94     10.01 o 
   1   8   2       53.93       55.81     10.78 o 
   2   8   2      150.50      141.36     15.05 o 
   3   8   2       70.34       78.38     13.71 o 
   4   8   2       74.85       98.64     23.07 o 
   5   8   2       14.57       20.42      9.79 o 
   6   8   2        2.38       13.86      6.79 o 
   7   8   2       73.21       75.08     14.33 o 
  -4   9   2       61.57       73.04     23.42 o 
  -3   9   2      268.96      315.93     39.84 o 
  -2   9   2       10.31        4.29      7.34 o 
  -1   9   2      157.02      177.14     19.41 o 
   0   9   2       51.92       43.60      9.40 o 
   1   9   2       38.61       21.58      9.61 o 
   2   9   2      133.71      141.31     17.30 o 
   3   9   2       33.85       21.68      8.39 o 
   4   9   2       25.02       16.78     11.88 o 
 -13   0   3       29.87       19.37      8.65 o 
 -11   0   3        0.01       -5.17      5.17 o 
  -9   0   3       79.08       68.11     11.69 o 
  -7   0   3     1364.52     1446.82     40.33 o 
  -5   0   3     6761.43     7295.41     76.40 o 
  -3   0   3    16215.68    16789.27    260.34 o 
  -1   0   3      125.06      138.07      3.88 o 
   1   0   3       11.82       12.05      1.86 o 
   3   0   3       11.51       18.32      3.90 o 
   5   0   3      107.09       67.05      7.85 o 
   7   0   3      516.60      576.52     24.98 o 
   9   0   3      415.24      386.18     45.08 o 
  11   0   3      476.77      460.62     54.17 o 
  13   0   3      171.96      200.95     34.25 o 
 -14   1   3       63.48       51.02     17.12 o 
 -13   1   3      154.32      181.42     19.58 o 
 -12   1   3      310.21      339.92     22.21 o 
 -11   1   3      155.84      165.86     12.75 o 
 -10   1   3       28.06       30.65      6.03 o 
  -9   1   3      116.08      111.07      9.38 o 
  -8   1   3      342.09      363.53     15.22 o 
  -7   1   3      609.27      642.18     19.02 o 
  -6   1   3     1335.20     1399.42     23.75 o 
  -5   1   3     4261.77     4261.32     40.87 o 
  -4   1   3     2371.02     2293.52     25.29 o 
  -3   1   3     1295.89     1151.94     16.13 o 
  -2   1   3       73.78      107.85      4.56 o 
  -1   1   3       16.44       18.06      1.75 o 
   0   1   3     1336.07     1267.97     17.92 o 
   1   1   3     1982.95     1938.92     34.70 o 
   2   1   3     1522.74     1447.73     24.06 o 
   3   1   3      143.35      136.82      5.38 o 
   4   1   3      631.70      620.44     13.27 o 
   5   1   3     1685.60     1654.47     24.80 o 
   6   1   3       40.82       30.62      4.47 o 
   7   1   3      153.35      170.76      9.33 o 
   8   1   3      224.41      205.25     14.44 o 
   9   1   3      228.29      209.65     18.13 o 
  10   1   3      339.40      323.33     23.09 o 
  11   1   3      168.35      189.76     23.48 o 
  12   1   3      231.59      206.90     24.72 o 
  13   1   3       27.90       23.52      7.51 o 
 -13   2   3        4.06       -1.57      7.21 o 
 -12   2   3        1.84       -4.49      4.49 o 
 -11   2   3       14.75       12.17      4.15 o 
 -10   2   3      150.18      156.66     12.25 o 
  -9   2   3       61.30       56.93      8.77 o 
  -8   2   3     1492.72     1471.13     48.28 o 
  -7   2   3       95.17       86.48      7.24 o 
  -6   2   3     2801.48     2834.87     39.26 o 
  -5   2   3     3635.81     3945.70     37.87 o 
  -4   2   3      114.64      146.13      7.69 o 
  -3   2   3       71.41       68.72      4.65 o 
  -2   2   3        0.50        1.76      1.33 o 
  -1   2   3      448.51      439.13     10.35 o 
   0   2   3     1158.66     1088.04     16.41 o 
   1   2   3      536.33      486.44     10.27 o 
   2   2   3     1160.31     1083.65     16.27 o 
   3   2   3       26.67       25.29      4.37 o 
   4   2   3       57.34       53.81      6.21 o 
   5   2   3        2.04        0.06      1.85 o 
   6   2   3      356.61      382.98     16.25 o 
   7   2   3       18.53       15.59      4.68 o 
   8   2   3       45.86       56.45      9.25 o 
   9   2   3        0.08       -2.44      3.93 o 
  10   2   3      218.50      204.52     19.01 o 
  11   2   3       80.86       82.03     13.70 o 
  12   2   3      245.57      227.53     25.97 o 
  13   2   3       81.06       71.28     20.27 o 
 -13   3   3       37.20       35.69      6.79 o 
 -12   3   3      162.92      218.01     19.90 o 
 -11   3   3      116.46      106.78     13.91 o 
 -10   3   3      584.58      560.61     28.32 o 
  -9   3   3      145.30      146.46     11.83 o 
  -8   3   3      515.83      560.25     27.61 o 
  -7   3   3        0.96        4.06      2.76 o 
  -6   3   3     1708.59     1769.30     29.95 o 
  -5   3   3      100.99       94.41      7.44 o 
  -4   3   3       60.14       36.57      4.57 o 
  -3   3   3      785.08      836.80     15.49 o 
  -2   3   3      207.36      146.30      6.85 o 
  -1   3   3     1216.20     1317.80     20.41 o 
   0   3   3      155.40      167.38      7.30 o 
   1   3   3      437.44      443.15     11.93 o 
   2   3   3        0.31        1.34      2.14 o 
   3   3   3      356.86      385.13     11.84 o 
   4   3   3      361.42      341.27     15.95 o 
   5   3   3       84.37      115.15      8.97 o 
   6   3   3     1696.87     1726.47     52.20 o 
   7   3   3      104.08       99.47     11.89 o 
   8   3   3      486.69      492.78     24.86 o 
   9   3   3       70.42       63.89     10.13 o 
  10   3   3       11.27       10.86      4.86 o 
  11   3   3       15.08       11.76      5.11 o 
  12   3   3        2.01        1.61      5.44 o 
  13   3   3       13.44       17.47     12.58 o 
 -12   4   3       19.06       10.65      5.60 o 
 -11   4   3        1.72        7.48      5.42 o 
 -10   4   3        3.92        3.99     10.76 o 
  -9   4   3      149.97      149.28     17.35 o 
  -8   4   3      298.55      289.92     19.16 o 
  -7   4   3      622.04      611.48     27.28 o 
  -6   4   3      267.96      261.82     14.38 o 
  -5   4   3      204.88      203.05     11.21 o 
  -4   4   3      255.30      265.91     11.01 o 
  -3   4   3       27.85       33.29      4.49 o 
  -2   4   3        8.24        3.72      1.88 o 
  -1   4   3      377.21      397.83     12.51 o 
   0   4   3      387.44      451.19     13.22 o 
   1   4   3     3400.80     3500.18     45.66 o 
   2   4   3       53.38       47.70      5.22 o 
   3   4   3      369.91      342.01     12.97 o 
   4   4   3        8.49       10.35      4.53 o 
   5   4   3       30.39       14.50      4.82 o 
   6   4   3        3.91        4.44      3.58 o 
   7   4   3      752.06      771.58     31.27 o 
   8   4   3      183.91      194.06     15.44 o 
   9   4   3       87.96       80.14     12.53 o 
  10   4   3      120.91      134.29     15.38 o 
  11   4   3        1.84        1.78      5.15 o 
  12   4   3       67.10       71.40     10.92 o 
 -11   5   3       30.47       36.00      9.72 o 
 -10   5   3       32.02       26.21      6.13 o 
  -9   5   3        5.22        0.58      4.33 o 
  -8   5   3        1.26       -0.86      4.00 o 
  -7   5   3        8.01        4.30      7.06 o 
  -6   5   3       28.68       36.53      6.95 o 
  -5   5   3        0.31        2.95      3.06 o 
  -4   5   3      308.75      312.46     14.41 o 
  -3   5   3      480.16      444.53     17.93 o 
  -2   5   3       32.87       30.14      6.02 o 
  -1   5   3      469.33      445.29     14.38 o 
   0   5   3       14.36        7.38      2.42 o 
   1   5   3     2318.79     2285.03     33.28 o 
   2   5   3      270.73      279.90     12.48 o 
   3   5   3      199.97      220.80     13.01 o 
   4   5   3       71.35       64.12      9.95 o 
   5   5   3     3104.23     3003.49    106.28 o 
   6   5   3      107.34      130.66     13.56 o 
   7   5   3      169.79      161.28     14.49 o 
   8   5   3       10.34        4.98      3.89 o 
   9   5   3      209.04      219.95     17.78 o 
  10   5   3       68.71       39.99      8.18 o 
  11   5   3       60.76       50.61     12.83 o 
 -10   6   3      179.76      169.91     16.81 o 
  -9   6   3        3.98       -1.17      4.99 o 
  -8   6   3      128.48      132.00     16.01 o 
  -7   6   3       40.72       45.09     10.10 o 
  -6   6   3       92.65       94.57     13.06 o 
  -5   6   3       75.22       50.47      9.16 o 
  -4   6   3        2.81        3.30      4.16 o 
  -3   6   3      339.78      326.21     19.11 o 
  -2   6   3      403.83      409.06     20.36 o 
  -1   6   3       12.21       11.07      4.15 o 
   0   6   3      381.07      356.68     18.84 o 
   1   6   3     1543.79     1456.75     44.93 o 
   2   6   3     2060.04     2075.54     55.17 o 
   3   6   3       48.89       49.83      7.74 o 
   4   6   3     1379.88     1347.41     42.62 o 
   5   6   3       35.63       22.88      5.56 o 
   6   6   3        7.14        4.47      3.50 o 
   7   6   3       13.47       10.97      4.55 o 
   8   6   3        4.15        6.67      4.49 o 
   9   6   3        1.51       -6.38      8.05 o 
  10   6   3       25.72       33.31      7.54 o 
  11   6   3       22.59       19.57     11.53 o 
  -8   7   3       73.73       63.69     11.07 o 
  -7   7   3      115.30      132.37     16.88 o 
  -6   7   3        1.43       -3.57      4.32 o 
  -5   7   3      365.96      376.89     25.95 o 
  -4   7   3       20.48       25.98      7.28 o 
  -3   7   3        0.30       -3.47      4.62 o 
  -2   7   3      222.24      210.86     17.96 o 
  -1   7   3        0.00        1.04      4.14 o 
   0   7   3     1212.43     1149.29     42.44 o 
   1   7   3       72.82       75.89     12.45 o 
   2   7   3      259.29      302.02     21.70 o 
   3   7   3       36.30       38.38      9.01 o 
   4   7   3       24.96       22.11      8.21 o 
   5   7   3      158.57      154.49     14.07 o 
   6   7   3      109.74      109.54     13.50 o 
   7   7   3       73.78       89.33     12.83 o 
   8   7   3      283.30      339.58     23.12 o 
   9   7   3        9.50        3.48      6.52 o 
  -7   8   3       57.07       40.54     11.88 o 
  -6   8   3      118.45      109.49     19.33 o 
  -5   8   3       88.19      104.54     13.89 o 
  -4   8   3        1.25       12.27      5.47 o 
  -3   8   3       22.22       24.52      5.65 o 
  -2   8   3        4.65        6.88      4.88 o 
  -1   8   3       55.84       40.03      9.50 o 
   0   8   3       66.05       67.36     13.92 o 
   1   8   3       57.10       60.24     11.29 o 
   2   8   3       22.71       21.42      5.76 o 
   3   8   3      272.90      298.80     22.26 o 
   4   8   3        5.88       -6.18      6.18 o 
   5   8   3        7.29       13.30      6.79 o 
   6   8   3        2.40        1.35      7.04 o 
   7   8   3       42.18       23.24      8.27 o 
  -4   9   3        0.14       -2.80     11.88 o 
  -3   9   3       30.02       29.71     10.83 o 
  -2   9   3       24.07       18.69      7.01 o 
  -1   9   3       91.35       90.40     14.07 o 
   0   9   3       48.93       51.64     10.75 o 
   1   9   3        0.01        3.76      7.34 o 
   2   9   3      132.45      136.77     29.01 o 
   3   9   3        6.60        1.16     11.71 o 
   4   9   3       37.13       20.62     10.83 o 
 -14   0   4      768.96      898.17     76.89 o 
 -12   0   4       97.00       87.71     18.17 o 
 -10   0   4       91.92       83.38     13.17 o 
  -8   0   4      103.55      138.11     12.74 o 
  -6   0   4       74.20       82.85      8.89 o 
  -4   0   4      689.08      860.33     20.69 o 
  -2   0   4     9930.09    10306.43    229.77 o 
   0   0   4      229.12      224.11     11.11 o 
   2   0   4      317.43      300.47      9.16 o 
   4   0   4        9.98        9.41      3.70 o 
   6   0   4      539.80      490.79     27.26 o 
   8   0   4     1488.40     1585.89    120.05 o 
  10   0   4       37.87        8.39      9.44 o 
  12   0   4       45.01       20.97     11.53 o 
 -14   1   4        0.70      -11.18     11.53 o 
 -13   1   4       28.09       25.30      6.63 o 
 -12   1   4        4.56        4.75      5.98 o 
 -11   1   4       33.97       32.36      7.95 o 
 -10   1   4      307.14      333.02     18.02 o 
  -9   1   4        2.62        1.82      2.54 o 
  -8   1   4      239.05      242.98     12.40 o 
  -7   1   4     1873.21     1984.50     33.78 o 
  -6   1   4     1295.16     1353.36     23.62 o 
  -5   1   4     1831.39     1888.02     26.47 o 
  -4   1   4     6326.93     6574.55    103.72 o 
  -3   1   4      187.29      211.03      7.05 o 
  -2   1   4     2711.15     2746.67     26.34 o 
  -1   1   4      384.77      335.32      7.65 o 
   0   1   4     8574.93     8487.75    109.58 o 
   1   1   4     2626.05     2547.53     70.06 o 
   2   1   4     3418.66     3393.07     71.78 o 
   3   1   4      195.07      159.35      6.43 o 
   4   1   4      742.53      775.99     14.91 o 
   5   1   4        1.49       -0.01      1.38 o 
   6   1   4      629.29      621.28     16.54 o 
   7   1   4       87.92       83.97      7.18 o 
   8   1   4      268.49      267.39     16.63 o 
   9   1   4      738.79      697.83     43.14 o 
  10   1   4      257.66      271.39     27.65 o 
  11   1   4      507.30      482.30     39.42 o 
  12   1   4        1.97        2.75      6.16 o 
  13   1   4        3.93       -4.04      7.26 o 
 -13   2   4       65.68       76.92     12.74 o 
 -12   2   4        1.04        1.55      4.39 o 
 -11   2   4      145.58      184.05     15.41 o 
 -10   2   4       49.20       27.87      6.68 o 
  -9   2   4        1.78        3.16      2.92 o 
  -8   2   4     3161.13     3376.54     71.37 o 
  -7   2   4     2693.32     2650.31     51.50 o 
  -6   2   4      982.85     1044.83     21.16 o 
  -5   2   4     1275.43     1164.31     22.73 o 
  -4   2   4     1006.38     1166.13     21.13 o 
  -3   2   4       73.04       59.63      4.14 o 
  -2   2   4       36.61       22.02      2.44 o 
  -1   2   4      788.56      688.21     12.01 o 
   0   2   4        0.66        0.40      1.19 o 
   1   2   4      704.04      655.12     16.13 o 
   2   2   4      565.95      600.05      9.40 o 
   3   2   4      711.66      845.86     23.41 o 
   4   2   4      259.08      268.53     11.79 o 
   5   2   4      181.96      188.90     12.39 o 
   6   2   4       42.76       43.54      7.35 o 
   7   2   4     2160.18     2105.74     47.33 o 
   8   2   4        6.57        3.34      2.96 o 
   9   2   4      700.79      639.20     33.42 o 
  10   2   4        0.44        1.65      6.24 o 
  11   2   4       12.97       11.62      5.19 o 
  12   2   4      141.46      141.33     22.75 o 
  13   2   4       30.86       42.51      9.99 o 
 -13   3   4      158.41      172.46     16.51 o 
 -12   3   4        7.15        5.99      4.62 o 
 -11   3   4       37.26       49.63      8.61 o 
 -10   3   4        5.96        3.06      3.96 o 
  -9   3   4      901.19      963.30     39.19 o 
  -8   3   4      944.97      938.95     40.67 o 
  -7   3   4      337.02      336.13     14.50 o 
  -6   3   4      344.44      347.30     14.06 o 
  -5   3   4      539.32      555.62     16.97 o 
  -4   3   4       19.46       21.88      3.44 o 
  -3   3   4     1034.24     1026.24     18.20 o 
  -2   3   4     1979.74     2103.14     28.72 o 
  -1   3   4     2598.94     2675.53     50.21 o 
   0   3   4      309.65      345.72     10.44 o 
   1   3   4      171.73      193.49      7.87 o 
   2   3   4       66.68       78.22      5.82 o 
   3   3   4     3135.59     3146.77     53.02 o 
   4   3   4      308.10      336.21     14.42 o 
   5   3   4      120.56      102.31     10.11 o 
   6   3   4        8.32        4.39      3.35 o 
   7   3   4      327.60      310.25     18.78 o 
   8   3   4      181.55      168.25     14.78 o 
   9   3   4        3.44        1.36      4.36 o 
  10   3   4        4.16       -0.64      5.61 o 
  11   3   4      253.50      241.50     21.99 o 
  12   3   4        0.16        2.82      5.78 o 
  13   3   4       29.06       40.19     15.38 o 
 -12   4   4      132.67      146.97     15.49 o 
 -11   4   4       86.35       56.07     10.26 o 
 -10   4   4      204.27      210.39     17.76 o 
  -9   4   4       10.56        2.93      3.68 o 
  -8   4   4       10.80        8.44      3.68 o 
  -7   4   4      637.62      613.32     30.21 o 
  -6   4   4      394.32      388.60     18.61 o 
  -5   4   4      165.60      160.37      9.91 o 
  -4   4   4       56.59       59.94      5.98 o 
  -3   4   4      881.45      999.68     25.20 o 
  -2   4   4      498.79      459.91     14.09 o 
  -1   4   4        3.52        9.79      2.66 o 
   0   4   4      196.10      162.54      8.02 o 
   1   4   4      345.85      350.95     12.12 o 
   2   4   4      377.56      362.72     12.32 o 
   3   4   4       53.86       55.65      8.42 o 
   4   4   4      855.96      839.71     28.72 o 
   5   4   4      207.83      203.37     14.60 o 
   6   4   4     1032.34     1031.02     46.46 o 
   7   4   4      221.29      224.25     19.12 o 
   8   4   4       26.26       25.26      6.22 o 
   9   4   4      366.00      349.70     26.47 o 
  10   4   4       11.32       -2.91      4.64 o 
  11   4   4        2.42        0.28      5.09 o 
  12   4   4       47.59       46.34      7.80 o 
 -11   5   4       75.31       67.71     11.15 o 
 -10   5   4      281.56      272.91     22.85 o 
  -9   5   4       15.33       17.13      6.26 o 
  -8   5   4       77.04       84.12     12.13 o 
  -7   5   4       31.10       25.79      6.31 o 
  -6   5   4      116.16       91.36     11.16 o 
  -5   5   4      307.01      294.07     16.50 o 
  -4   5   4      410.98      398.84     16.21 o 
  -3   5   4      449.13      486.17     18.84 o 
  -2   5   4      426.00      474.52     17.19 o 
  -1   5   4      339.27      360.55     13.22 o 
   0   5   4     1679.90     1668.95     28.74 o 
   1   5   4      307.80      296.75     11.97 o 
   2   5   4     3207.49     3114.99     72.29 o 
   3   5   4      246.64      255.74     16.35 o 
   4   5   4        5.24        3.38      3.23 o 
   5   5   4        1.06        3.65      3.75 o 
   6   5   4       25.44       12.61      4.08 o 
   7   5   4      466.52      485.10     26.01 o 
   8   5   4       82.57       57.55     10.30 o 
   9   5   4       16.32       18.54      4.91 o 
  10   5   4       17.59       16.28      5.83 o 
  11   5   4       24.43       31.06      7.68 o 
 -10   6   4       12.02       17.54      7.43 o 
  -9   6   4        6.30       -0.97      4.72 o 
  -8   6   4      115.71       99.56     13.69 o 
  -7   6   4        3.46        3.55      4.33 o 
  -6   6   4       29.35       13.30      5.14 o 
  -5   6   4      124.63      129.03     13.38 o 
  -4   6   4       24.92       21.95      6.53 o 
  -3   6   4      743.47      679.22     28.75 o 
  -2   6   4      780.93      760.45     34.81 o 
  -1   6   4     1438.71     1444.16     38.18 o 
   0   6   4      645.06      633.18     24.83 o 
   1   6   4      843.69      779.81     27.57 o 
   2   6   4      307.06      281.35     16.90 o 
   3   6   4      277.99      273.01     17.97 o 
   4   6   4       29.12       21.22      5.89 o 
   5   6   4      475.29      483.31     22.92 o 
   6   6   4      143.67      106.55     12.92 o 
   7   6   4       85.70       96.31     11.06 o 
   8   6   4       26.97       25.09      5.66 o 
   9   6   4       51.36       53.77      9.48 o 
  10   6   4       42.66       37.53      8.96 o 
  -8   7   4       65.22       42.48      9.59 o 
  -7   7   4       37.45       51.96     12.59 o 
  -6   7   4        6.18       11.36      5.02 o 
  -5   7   4        5.38        3.48      5.24 o 
  -4   7   4      466.51      454.27     27.85 o 
  -3   7   4      118.04      123.24     14.22 o 
  -2   7   4        4.64        2.38      9.24 o 
  -1   7   4      104.27      116.80     11.97 o 
   0   7   4        2.22        2.30      4.01 o 
   1   7   4      625.42      592.92     48.56 o 
   2   7   4       16.95        7.48      3.93 o 
   3   7   4        2.71       -2.99      5.42 o 
   4   7   4      343.90      316.93     31.13 o 
   5   7   4        0.53        1.48      3.74 o 
   6   7   4      157.98      155.39     19.00 o 
   7   7   4        0.77        1.22      4.25 o 
   8   7   4        2.00        3.36      5.05 o 
   9   7   4       87.47      102.62     13.84 o 
  -6   8   4        0.15       -3.20      4.88 o 
  -5   8   4        5.05       -1.72      8.31 o 
  -4   8   4      187.03      180.04     17.63 o 
  -3   8   4       69.61       54.65     10.22 o 
  -2   8   4      130.87      124.45     15.77 o 
  -1   8   4      129.41      104.60     15.03 o 
   0   8   4        2.15        0.98      4.27 o 
   1   8   4       11.42       10.15      5.11 o 
   2   8   4       11.35       14.34      5.30 o 
   3   8   4       38.30       41.85     18.35 o 
   4   8   4       30.18       41.83     13.98 o 
   5   8   4       24.24       11.18     12.23 o 
   6   8   4       65.39       61.66     14.56 o 
   7   8   4       84.00       56.48     22.89 o 
  -4   9   4       21.76       29.01     11.88 o 
  -3   9   4      167.91      179.29     27.96 o 
  -2   9   4       27.50       25.37      7.11 o 
  -1   9   4        0.21       13.59      5.79 o 
   0   9   4      288.78      285.33     24.77 o 
   1   9   4       48.76       40.36      9.45 o 
   2   9   4       14.80        6.50      5.57 o 
   3   9   4       49.22       54.28     25.51 o 
   4   9   4       13.43       12.66      7.86 o 
 -13   0   5      139.09      150.63     25.86 o 
 -11   0   5      117.68       87.91     12.97 o 
  -9   0   5       57.27       62.94     10.81 o 
  -7   0   5      984.90      988.62     42.82 o 
  -5   0   5      146.69      142.48      9.60 o 
  -3   0   5      784.65      861.92     16.12 o 
  -1   0   5     6268.73     5839.15     71.25 o 
   1   0   5    28859.55    27686.96    332.33 o 
   3   0   5     2797.20     2844.52     52.16 o 
   5   0   5       89.61      112.63      9.01 o 
   7   0   5     1106.36     1283.69    137.70 o 
   9   0   5     1678.38     1746.72     99.25 o 
  11   0   5        2.30        5.59      8.39 o 
  13   0   5       15.05       -4.19      9.79 o 
 -13   1   5       55.57       44.56      8.26 o 
 -12   1   5       52.78       47.58      7.63 o 
 -11   1   5       50.78       41.23      6.24 o 
 -10   1   5      148.44      162.15     12.30 o 
  -9   1   5      285.23      260.63     13.65 o 
  -8   1   5      230.51      248.50     12.43 o 
  -7   1   5      155.96      166.40      8.90 o 
  -6   1   5        4.22        6.11      1.94 o 
  -5   1   5      172.94      205.42      8.59 o 
  -4   1   5        7.63        2.09      1.37 o 
  -3   1   5     1304.06     1206.44     15.29 o 
  -2   1   5        0.02        1.75      1.10 o 
  -1   1   5       10.14        8.69      2.03 o 
   0   1   5      287.94      281.78      6.09 o 
   1   1   5      808.86      800.01     12.24 o 
   2   1   5     1613.01     1675.51     31.09 o 
   3   1   5        5.57        3.15      1.18 o 
   4   1   5      223.18      255.11      8.45 o 
   5   1   5     3958.85     4153.06     73.14 o 
   6   1   5     1711.64     1736.69     42.82 o 
   7   1   5      264.51      294.39     16.46 o 
   8   1   5     1137.30     1134.10     40.98 o 
   9   1   5      207.06      198.97     17.66 o 
  10   1   5        0.27       -4.64      4.68 o 
  11   1   5        4.68       11.58      6.05 o 
  12   1   5      132.20      117.04     21.49 o 
  13   1   5       67.40       74.72     16.62 o 
 -13   2   5       35.75       28.41      9.25 o 
 -12   2   5      139.79      129.26     14.87 o 
 -11   2   5      350.70      344.90     21.86 o 
 -10   2   5      833.75      834.51     33.61 o 
  -9   2   5       60.99       56.93      8.26 o 
  -8   2   5     2328.43     2369.94     60.21 o 
  -7   2   5       95.03      105.31      7.33 o 
  -6   2   5     1346.65     1478.87     25.43 o 
  -5   2   5     1432.05     1584.15     24.72 o 
  -4   2   5       47.94       51.17      4.89 o 
  -3   2   5      226.38      276.70      7.98 o 
  -2   2   5     1315.40     1341.07     15.19 o 
  -1   2   5      496.78      526.48      9.33 o 
   0   2   5      111.23       72.32      4.90 o 
   1   2   5     3457.00     3629.52     55.30 o 
   2   2   5      365.79      371.26      8.34 o 
   3   2   5       22.96       39.15      3.81 o 
   4   2   5      377.35      426.76     20.48 o 
   5   2   5      181.37      189.13     12.56 o 
   6   2   5       12.23        8.91      3.23 o 
   7   2   5      337.41      310.12     17.95 o 
   8   2   5      646.16      662.75     32.67 o 
   9   2   5       81.85       64.77     12.12 o 
  10   2   5       10.69       13.53      5.44 o 
  11   2   5      336.97      331.10     31.94 o 
  12   2   5        1.86        3.09      6.05 o 
  13   2   5       42.77       32.32      7.90 o 
 -13   3   5        1.63        8.87      6.58 o 
 -12   3   5      372.17      404.81     23.84 o 
 -11   3   5      385.88      396.89     23.84 o 
 -10   3   5       11.60        3.19      3.72 o 
  -9   3   5       49.32       36.42      7.34 o 
  -8   3   5     1434.86     1462.73     54.89 o 
  -7   3   5      128.81      116.49      9.05 o 
  -6   3   5      737.33      701.73     22.04 o 
  -5   3   5      950.18      956.19     22.08 o 
  -4   3   5      388.79      374.89     11.83 o 
  -3   3   5      744.74      804.78     15.22 o 
  -2   3   5      120.72      171.08      7.45 o 
  -1   3   5      146.66      157.32      7.22 o 
   0   3   5       92.35      115.82      5.55 o 
   1   3   5       23.39       30.41      4.48 o 
   2   3   5        0.10       -1.28      1.28 o 
   3   3   5        1.83       -0.33      1.90 o 
   4   3   5      764.96      723.71     24.84 o 
   5   3   5      245.03      237.19     14.93 o 
   6   3   5      419.76      433.50     21.55 o 
   7   3   5      305.15      338.12     19.56 o 
   8   3   5     1353.77     1323.78     48.99 o 
   9   3   5       55.83       62.89     12.13 o 
  10   3   5       46.56       50.83     10.37 o 
  11   3   5        0.13        0.87      5.09 o 
  12   3   5      330.73      305.47     31.88 o 
  13   3   5       54.18       52.77     20.27 o 
 -12   4   5      108.70      118.14     15.36 o 
 -11   4   5      367.63      441.41     25.94 o 
 -10   4   5        6.18        1.00      3.95 o 
  -9   4   5      172.38      181.23     14.87 o 
  -8   4   5       87.54       75.88     11.35 o 
  -7   4   5       14.64       15.48      5.31 o 
  -6   4   5       14.98       18.30      5.02 o 
  -5   4   5      134.83      128.95      9.03 o 
  -4   4   5      140.35      130.72      7.10 o 
  -3   4   5      722.68      790.45     19.69 o 
  -2   4   5       32.64       44.00      4.42 o 
  -1   4   5     3289.85     3408.46     38.19 o 
   0   4   5      889.39      927.88     19.50 o 
   1   4   5     1174.94     1124.50     21.49 o 
   2   4   5       14.83       28.55      4.57 o 
   3   4   5      359.24      383.73     18.52 o 
   4   4   5      145.51      153.72     11.18 o 
   5   4   5      238.82      226.62     15.65 o 
   6   4   5      393.14      365.03     20.92 o 
   7   4   5      230.14      219.95     16.92 o 
   8   4   5       49.00       47.15     10.32 o 
   9   4   5       83.84       75.82     13.44 o 
  10   4   5       58.97       43.96      9.00 o 
  11   4   5       44.63       39.99      8.33 o 
  12   4   5        0.07       -5.24      7.36 o 
 -11   5   5       57.90       54.79      8.80 o 
 -10   5   5        0.43       -3.69      6.54 o 
  -9   5   5       27.92       35.20      6.85 o 
  -8   5   5        0.00       -3.39      3.39 o 
  -7   5   5       26.91       26.30      6.61 o 
  -6   5   5      246.97      246.13     15.32 o 
  -5   5   5      905.17      845.85     27.99 o 
  -4   5   5       78.70       95.83      9.18 o 
  -3   5   5     1399.16     1310.47     31.22 o 
  -2   5   5      344.81      364.21     12.90 o 
  -1   5   5      195.24      172.01      9.31 o 
   0   5   5      642.56      640.87     19.15 o 
   1   5   5       34.30       34.92      4.96 o 
   2   5   5      693.96      675.36     26.89 o 
   3   5   5      518.78      543.88     24.18 o 
   4   5   5      676.30      704.21     28.74 o 
   5   5   5       40.53       33.12      6.69 o 
   6   5   5       18.98        6.49      3.27 o 
   7   5   5      147.83      143.26     17.86 o 
   8   5   5      136.47      161.59     17.42 o 
   9   5   5       16.46       19.03      5.60 o 
  10   5   5       61.97       46.72     10.93 o 
  11   5   5       11.07        7.05      5.81 o 
 -10   6   5       51.71       58.76      9.97 o 
  -9   6   5        0.02        3.04      5.16 o 
  -8   6   5       21.34       22.94      6.29 o 
  -7   6   5      106.60      140.11     16.47 o 
  -6   6   5      104.83      100.09     11.61 o 
  -5   6   5      160.69      149.97     13.64 o 
  -4   6   5       57.34       51.98      8.67 o 
  -3   6   5     1154.46     1035.88     37.04 o 
  -2   6   5      137.54      124.44     11.10 o 
  -1   6   5      445.60      409.36     20.08 o 
   0   6   5      748.98      751.40     26.77 o 
   1   6   5      164.47      153.30     11.85 o 
   2   6   5      763.81      766.55     27.82 o 
   3   6   5      241.02      267.55     17.98 o 
   4   6   5       27.66       22.25      5.63 o 
   5   6   5       50.87       47.05      7.48 o 
   6   6   5       28.16       33.27      6.18 o 
   7   6   5        9.76        5.17      4.11 o 
   8   6   5       23.95       19.55      5.60 o 
   9   6   5       13.36       15.19      5.24 o 
  10   6   5       29.90       25.89      8.61 o 
  -8   7   5       22.86       16.47      5.87 o 
  -7   7   5      266.86      285.68     26.36 o 
  -6   7   5       36.25       23.31      7.57 o 
  -5   7   5       20.46       32.56      7.73 o 
  -4   7   5      509.12      467.96     34.85 o 
  -3   7   5       46.86       55.81     10.29 o 
  -2   7   5      725.34      631.96     33.01 o 
  -1   7   5      508.88      515.85     25.88 o 
   0   7   5      152.88      142.10     16.51 o 
   1   7   5       43.90       22.54      6.75 o 
   2   7   5      258.31      209.93     18.84 o 
   3   7   5       85.61       89.42     18.11 o 
   4   7   5       48.59       36.12      7.38 o 
   5   7   5        5.17       -3.53      3.53 o 
   6   7   5      205.44      203.09     15.59 o 
   7   7   5       21.35       25.42      5.01 o 
   8   7   5       79.21       84.14     10.78 o 
   9   7   5        1.63       -0.47      9.10 o 
  -6   8   5       43.65       31.41      6.78 o 
  -5   8   5       71.96       62.65     10.16 o 
  -4   8   5        0.06       -2.23      4.73 o 
  -3   8   5       49.20       44.26      8.11 o 
  -2   8   5      144.30      141.07     16.55 o 
  -1   8   5       91.16       80.76     14.77 o 
   0   8   5      148.83      147.92     17.49 o 
   1   8   5       41.04       43.59      8.68 o 
   2   8   5        7.64       -1.99      6.16 o 
   3   8   5      148.00      183.87     22.83 o 
   4   8   5        0.64        4.16      7.12 o 
   5   8   5       93.84       80.86     14.13 o 
   6   8   5        6.67        0.20      6.18 o 
   7   8   5        9.20       29.66      8.80 o 
  -3   9   5       63.16       79.33     19.57 o 
  -2   9   5       27.59       35.76      6.77 o 
  -1   9   5        3.93        0.15      5.69 o 
   0   9   5        0.20       -0.07      5.82 o 
   1   9   5       55.37       47.76     16.78 o 
   2   9   5        0.25       -5.93      7.61 o 
   3   9   5        4.38       11.09      8.03 o 
   4   9   5        0.00       -7.69     11.18 o 
 -12   0   6        3.18        1.30      6.05 o 
 -10   0   6      104.34       88.18     13.20 o 
  -8   0   6       26.56       35.31      7.65 o 
  -6   0   6      275.29      308.28     17.25 o 
  -4   0   6     1426.14     1289.57     44.04 o 
  -2   0   6     1212.47     1225.51     26.04 o 
   0   0   6     1679.71     1495.80     33.48 o 
   2   0   6     1811.67     1685.53     30.15 o 
   4   0   6      431.63      501.06     17.29 o 
   6   0   6     6143.62     6591.63    141.52 o 
   8   0   6        4.92        3.21      3.68 o 
  10   0   6        0.28        6.29      7.34 o 
  12   0   6       19.70       10.83      9.09 o 
 -13   1   6        3.12        1.76      5.60 o 
 -12   1   6      172.74      199.81     15.98 o 
 -11   1   6       42.93       49.38      9.04 o 
 -10   1   6      112.91      121.65      9.49 o 
  -9   1   6       13.91       17.73      3.83 o 
  -8   1   6      209.59      218.50     11.79 o 
  -7   1   6        0.07        3.37      1.89 o 
  -6   1   6     1046.67     1165.69     22.23 o 
  -5   1   6      327.26      367.78     11.50 o 
  -4   1   6      987.42     1151.36     20.28 o 
  -3   1   6     1039.29     1015.83     13.32 o 
  -2   1   6     1193.58     1161.28     19.26 o 
  -1   1   6      346.64      373.59      8.13 o 
   0   1   6      504.64      517.70     11.35 o 
   1   1   6      210.79      221.94      6.91 o 
   2   1   6     5849.53     6012.44     59.09 o 
   3   1   6     1944.69     1977.83     37.93 o 
   4   1   6      104.90      110.10      5.89 o 
   5   1   6       43.20       45.77      4.15 o 
   6   1   6     1207.67     1343.19     32.42 o 
   7   1   6      427.14      453.23     24.63 o 
   8   1   6        8.17       11.28      4.82 o 
   9   1   6      415.94      422.83     26.28 o 
  10   1   6        3.98       -4.78      4.78 o 
  11   1   6      258.71      235.70     29.88 o 
  12   1   6       28.34       16.53      6.41 o 
  13   1   6       64.85       45.32     17.47 o 
 -13   2   6      195.90      208.63     16.03 o 
 -12   2   6       24.41       12.12      4.79 o 
 -11   2   6      419.27      416.39     24.13 o 
 -10   2   6      178.73      172.54     14.28 o 
  -9   2   6       94.36       96.95     11.40 o 
  -8   2   6       38.46       48.36      5.98 o 
  -7   2   6      823.51      826.11     20.33 o 
  -6   2   6      132.47      119.20      7.26 o 
  -5   2   6      861.56      828.29     17.70 o 
  -4   2   6       51.14       51.23      4.71 o 
  -3   2   6      448.30      530.17     10.21 o 
  -2   2   6       74.69       72.95      4.04 o 
  -1   2   6      100.21      132.06      5.91 o 
   0   2   6      202.79      197.21      7.90 o 
   1   2   6     1121.59     1057.60     17.67 o 
   2   2   6     4386.75     4603.73     60.00 o 
   3   2   6      727.26      645.31     14.98 o 
   4   2   6       38.93       36.83      4.27 o 
   5   2   6     1191.14     1263.91     32.77 o 
   6   2   6       32.05       37.53      7.11 o 
   7   2   6      402.90      365.48     23.16 o 
   8   2   6      184.08      177.29     16.54 o 
   9   2   6       22.28       13.94     17.14 o 
  10   2   6        0.16       -1.11      3.90 o 
  11   2   6      240.29      247.90     28.01 o 
  12   2   6        2.26        7.67      6.30 o 
  13   2   6      366.52      406.10     51.72 o 
 -13   3   6      126.77      141.03     14.21 o 
 -12   3   6       41.20       31.21      8.46 o 
 -11   3   6     1077.54     1147.01     43.99 o 
 -10   3   6      429.78      444.43     24.93 o 
  -9   3   6       95.18      110.09     14.83 o 
  -8   3   6       74.03       78.82     10.47 o 
  -7   3   6       20.33       18.38      4.18 o 
  -6   3   6        8.15        7.58      2.88 o 
  -5   3   6      137.91      150.72      8.57 o 
  -4   3   6      843.38      852.07     16.50 o 
  -3   3   6     1836.48     1930.78     22.06 o 
  -2   3   6       38.27       39.14      4.20 o 
  -1   3   6      595.41      620.42     12.72 o 
   0   3   6      225.32      291.67      8.19 o 
   1   3   6      707.96      786.09     18.56 o 
   2   3   6       21.01       29.81      3.99 o 
   3   3   6     3444.23     3649.18     53.61 o 
   4   3   6        0.62        1.49      2.18 o 
   5   3   6        0.91        1.55      3.04 o 
   6   3   6       75.51       78.80     11.24 o 
   7   3   6      603.04      549.00     32.94 o 
   8   3   6       18.30        9.11      5.16 o 
   9   3   6      130.57      132.06     16.89 o 
  10   3   6       10.48       10.14      5.26 o 
  11   3   6        5.36        1.87      5.04 o 
  12   3   6       84.25       68.82     16.72 o 
  13   3   6       11.36       -3.49     11.53 o 
 -12   4   6       35.36       28.47      8.78 o 
 -11   4   6       14.54        9.85      4.54 o 
 -10   4   6       19.24       11.94      5.23 o 
  -9   4   6        1.69        2.72      3.63 o 
  -8   4   6      418.83      411.96     22.81 o 
  -7   4   6      875.55      920.02     33.34 o 
  -6   4   6     2334.90     2357.61     45.69 o 
  -5   4   6      190.72      152.57      9.87 o 
  -4   4   6     1156.13     1111.55     23.30 o 
  -3   4   6      246.93      277.01     10.19 o 
  -2   4   6      398.35      358.64     11.84 o 
  -1   4   6        5.81        2.71      1.77 o 
   0   4   6        0.02       -0.17      1.38 o 
   1   4   6      298.97      315.16     13.19 o 
   2   4   6      726.43      713.35     19.71 o 
   3   4   6      387.32      409.52     19.32 o 
   4   4   6     1554.02     1547.94     60.10 o 
   5   4   6       69.45       75.28      9.93 o 
   6   4   6      120.59      125.92     12.34 o 
   7   4   6      467.89      460.96     28.86 o 
   8   4   6       19.24       17.95      6.63 o 
   9   4   6        0.32       -4.54      4.54 o 
  10   4   6       60.01       45.71     11.30 o 
  11   4   6       18.44        9.29      5.62 o 
  12   4   6        0.25       -0.02      7.53 o 
 -11   5   6       25.86       26.52      5.37 o 
 -10   5   6       77.92       87.42     11.53 o 
  -9   5   6       46.40       45.86      8.33 o 
  -8   5   6       11.32       11.70      5.19 o 
  -7   5   6        5.92        5.53      3.24 o 
  -6   5   6      127.94      112.05     11.06 o 
  -5   5   6      574.30      535.10     21.99 o 
  -4   5   6       17.40        8.93      3.37 o 
  -3   5   6       66.17       66.06      7.44 o 
  -2   5   6       72.94       83.59      6.77 o 
  -1   5   6      893.04      894.85     28.29 o 
   0   5   6     1029.05     1016.70     22.66 o 
   1   5   6      591.07      590.07     17.09 o 
   2   5   6      463.39      432.14     20.74 o 
   3   5   6      588.94      591.81     25.33 o 
   4   5   6        9.70       18.18      5.49 o 
   5   5   6      174.79      185.53     13.59 o 
   6   5   6       38.91       31.16      6.63 o 
   7   5   6       60.61       51.67      9.34 o 
   8   5   6      221.53      215.92     18.08 o 
   9   5   6        0.08       -4.43      4.43 o 
  10   5   6       72.38       68.62     15.60 o 
  11   5   6       26.91       12.67      8.01 o 
  -9   6   6       10.14       13.27      6.83 o 
  -8   6   6        5.95        1.62      4.18 o 
  -7   6   6      123.61      124.28     12.04 o 
  -6   6   6        1.81       -3.61      3.61 o 
  -5   6   6      500.82      468.01     23.56 o 
  -4   6   6      169.18      125.85     11.96 o 
  -3   6   6      830.64      841.94     26.82 o 
  -2   6   6       15.21       16.85      4.63 o 
  -1   6   6      245.36      250.98     15.28 o 
   0   6   6     1312.30     1286.26     30.80 o 
   1   6   6        0.10        2.91      2.91 o 
   2   6   6       11.58       11.22      7.57 o 
   3   6   6      119.28      156.21     14.11 o 
   4   6   6        6.01        3.78      3.80 o 
   5   6   6       23.04       25.41      6.04 o 
   6   6   6       79.26       64.48     10.40 o 
   7   6   6        0.06        2.38      4.23 o 
   8   6   6        2.36       -1.06      4.22 o 
   9   6   6        8.53       19.03      5.33 o 
  10   6   6        2.54       -2.14      5.36 o 
  -8   7   6      199.38      233.56     25.51 o 
  -7   7   6      150.71      143.53     14.94 o 
  -6   7   6       72.34       66.31     10.44 o 
  -5   7   6      101.74       77.36     10.69 o 
  -4   7   6        0.09       -2.57      3.51 o 
  -3   7   6      419.10      450.26     23.03 o 
  -2   7   6        1.22        0.88      3.09 o 
  -1   7   6      493.44      490.73     26.23 o 
   0   7   6       14.52       15.38      5.09 o 
   1   7   6       28.46       24.30      6.41 o 
   2   7   6       73.80       69.12     17.41 o 
   3   7   6      135.25      144.48     22.21 o 
   4   7   6        0.05        0.90      4.27 o 
   5   7   6        2.13       -2.29      3.74 o 
   6   7   6        3.70        4.29      4.51 o 
   7   7   6       51.10       65.78     10.37 o 
   8   7   6        7.32        3.17      5.15 o 
  -7   8   6      208.33      287.63     39.49 o 
  -6   8   6        8.46        1.33      5.03 o 
  -5   8   6      337.54      328.89     22.96 o 
  -4   8   6      330.05      350.67     23.55 o 
  -3   8   6        3.03        4.98      4.40 o 
  -2   8   6        0.28       -2.31      4.71 o 
  -1   8   6      119.55       98.79     13.71 o 
   0   8   6        0.09       -4.12      4.12 o 
   1   8   6      173.89      157.65     20.51 o 
   2   8   6       66.70       40.57     11.24 o 
   3   8   6        1.93       -0.21      9.09 o 
   4   8   6       90.39       91.44     18.01 o 
   5   8   6        1.74        1.14      5.78 o 
   6   8   6      337.61      381.48     27.94 o 
   7   8   6       61.43       76.19     26.91 o 
  -4   9   6       62.27       58.36     16.08 o 
  -3   9   6        2.18       13.63     10.83 o 
  -2   9   6      201.19      184.53     21.67 o 
  -1   9   6       20.03       15.76      5.98 o 
   0   9   6      186.39      198.32     31.45 o 
   1   9   6       15.73       11.88     11.53 o 
   2   9   6        5.02        0.94      7.53 o 
   3   9   6        2.48       -1.67     16.60 o 
   4   9   6       22.19       10.48     12.58 o 
 -13   0   7       77.06       58.36     16.78 o 
 -11   0   7        7.79        5.04      4.33 o 
  -9   0   7      188.30      198.66     16.60 o 
  -7   0   7      149.30      155.30     13.09 o 
  -5   0   7     1032.45     1114.14     26.72 o 
  -3   0   7      479.25      568.93     15.23 o 
  -1   0   7      796.73      788.20     22.52 o 
   1   0   7     9830.81     9549.76    119.42 o 
   3   0   7      150.88      155.99      7.14 o 
   5   0   7      377.57      387.57     18.29 o 
   7   0   7      574.16      590.24     31.06 o 
   9   0   7       15.87       17.82     11.18 o 
  11   0   7      173.85      181.03     33.55 o 
  13   0   7        6.29        5.24     10.14 o 
 -13   1   7       72.96       88.59     15.28 o 
 -12   1   7       88.17       77.19     10.34 o 
 -11   1   7      116.70      121.20     13.75 o 
 -10   1   7        5.41        5.66      2.93 o 
  -9   1   7        2.38        4.62      2.56 o 
  -8   1   7      610.02      636.37     20.39 o 
  -7   1   7       65.07       82.52      6.92 o 
  -6   1   7      493.95      479.51     14.21 o 
  -5   1   7      145.34      148.29      7.24 o 
  -4   1   7      394.52      390.68      9.50 o 
  -3   1   7      272.91      240.87      5.46 o 
  -2   1   7      219.52      242.44      7.41 o 
  -1   1   7     2524.54     2462.15     28.72 o 
   0   1   7      243.23      246.66      5.83 o 
   1   1   7       41.37       38.38      2.81 o 
   2   1   7      123.13      113.39      4.67 o 
   3   1   7     4181.85     4372.31     69.60 o 
   4   1   7     1081.67     1181.05     24.17 o 
   5   1   7       38.20       33.45      3.37 o 
   6   1   7      572.30      615.63     22.85 o 
   7   1   7       93.29      102.24     19.98 o 
   8   1   7      294.14      302.62     21.22 o 
   9   1   7        1.53       -0.82      3.39 o 
  10   1   7       23.46        1.66      7.69 o 
  11   1   7       80.88       75.72     18.45 o 
  12   1   7       22.93        4.62      6.41 o 
  13   1   7      233.71      256.88     29.85 o 
 -13   2   7      119.55      111.42     16.98 o 
 -12   2   7      249.95      275.60     21.88 o 
 -11   2   7      137.82      129.91     14.05 o 
 -10   2   7      211.17      238.32     17.06 o 
  -9   2   7      228.35      223.12     14.02 o 
  -8   2   7      183.78      187.36     11.24 o 
  -7   2   7      431.13      446.30     16.59 o 
  -6   2   7      213.08      213.87      9.55 o 
  -5   2   7       99.14      104.50      6.22 o 
  -4   2   7      444.79      428.01     10.55 o 
  -3   2   7       86.19       87.93      3.57 o 
  -2   2   7      163.94      140.01      7.54 o 
  -1   2   7     6444.24     6600.71     73.05 o 
   0   2   7     2424.17     2291.76     24.89 o 
   1   2   7     2594.78     2776.52     46.58 o 
   2   2   7      913.08     1006.88     16.61 o 
   3   2   7      822.93      846.14     14.21 o 
   4   2   7        0.16        0.95      1.69 o 
   5   2   7       95.38       96.06      6.96 o 
   6   2   7      506.57      501.28     20.71 o 
   7   2   7      175.48      147.28     15.42 o 
   8   2   7      699.08      738.67     35.37 o 
   9   2   7      177.20      158.50     20.14 o 
  10   2   7      146.59      131.48     16.04 o 
  11   2   7      205.04      188.04     24.38 o 
  12   2   7       25.44       15.03     10.83 o 
  13   2   7       44.06       28.31     11.88 o 
 -13   3   7      275.35      260.71     34.25 o 
 -12   3   7       25.01       20.61      5.50 o 
 -11   3   7       71.01       65.59      9.46 o 
 -10   3   7        0.92        1.51      3.72 o 
  -9   3   7        0.01       -2.32      4.19 o 
  -8   3   7      403.87      400.80     34.05 o 
  -7   3   7      236.09      242.06     12.47 o 
  -6   3   7     1982.16     1929.01     63.27 o 
  -5   3   7      300.21      287.92     13.79 o 
  -4   3   7      473.23      455.44     13.83 o 
  -3   3   7      229.04      274.16      8.02 o 
  -2   3   7      460.17      518.35     11.50 o 
  -1   3   7        1.64        0.28      1.54 o 
   0   3   7       12.04       13.44      2.16 o 
   1   3   7     1489.53     1473.56     26.03 o 
   2   3   7      696.09      763.26     18.38 o 
   3   3   7      488.32      532.27     20.68 o 
   4   3   7      969.26      920.04     25.95 o 
   5   3   7      107.98      100.27      9.65 o 
   6   3   7      148.97      144.19     13.30 o 
   7   3   7      100.38       98.01     20.38 o 
   8   3   7        0.01       -1.13      3.96 o 
   9   3   7       57.30       52.38     11.18 o 
  10   3   7        2.88       -4.54      4.54 o 
  11   3   7      137.02      137.08     20.13 o 
  12   3   7      235.73      258.31     28.66 o 
 -12   4   7        5.36        7.19      6.63 o 
 -11   4   7      179.04      171.70     15.22 o 
 -10   4   7       58.32       44.20      8.04 o 
  -9   4   7      356.78      365.50     22.13 o 
  -8   4   7      270.64      284.46     19.62 o 
  -7   4   7       97.85       90.63      9.14 o 
  -6   4   7        6.14        1.65      2.93 o 
  -5   4   7       44.70       54.26      6.97 o 
  -4   4   7       11.60        7.24      2.62 o 
  -3   4   7       17.96       22.03      3.65 o 
  -2   4   7      108.51      117.04      6.48 o 
  -1   4   7     1113.12     1081.81     26.10 o 
   0   4   7      766.06      819.51     22.51 o 
   1   4   7     1790.53     1924.85     33.28 o 
   2   4   7        3.95        6.01      2.26 o 
   3   4   7       72.04       82.81     10.87 o 
   4   4   7      161.70      170.13     11.94 o 
   5   4   7      153.64      136.98     13.25 o 
   6   4   7       91.33       85.91     12.59 o 
   7   4   7      312.21      308.47     20.73 o 
   8   4   7      395.16      385.11     29.90 o 
   9   4   7      123.28      138.39     18.10 o 
  10   4   7      123.04      116.91     16.47 o 
  11   4   7        9.70        6.66      7.00 o 
  12   4   7       54.24       50.96     10.94 o 
 -11   5   7        0.01       -6.81     11.01 o 
 -10   5   7       39.71       29.00      7.57 o 
  -9   5   7      161.60      160.45     14.33 o 
  -8   5   7      503.66      494.10     25.94 o 
  -7   5   7      222.78      214.79     14.48 o 
  -6   5   7      790.02      827.63     28.18 o 
  -5   5   7      770.08      730.55     24.52 o 
  -4   5   7      444.23      494.68     19.36 o 
  -3   5   7      315.90      329.76     13.72 o 
  -2   5   7     1468.94     1513.91     26.76 o 
  -1   5   7       35.35       29.47      4.36 o 
   0   5   7       21.97       25.81      4.13 o 
   1   5   7      277.64      283.29     13.89 o 
   2   5   7     1079.35     1130.64     34.18 o 
   3   5   7       58.09       79.18     11.29 o 
   4   5   7      125.84      132.78     13.18 o 
   5   5   7      218.41      226.97     19.92 o 
   6   5   7       23.88       21.53      5.80 o 
   7   5   7       14.34       11.24      4.25 o 
   8   5   7      146.81      139.35     16.73 o 
   9   5   7        2.96        2.57      4.30 o 
  10   5   7        0.02        6.49      4.75 o 
  11   5   7        2.39        1.69      6.31 o 
 -10   6   7       99.61      151.68     27.61 o 
  -9   6   7        0.05        2.85      4.29 o 
  -8   6   7        3.77        1.84      5.04 o 
  -7   6   7       82.82       73.81     10.90 o 
  -6   6   7        1.38        4.05      3.48 o 
  -5   6   7       11.38       13.27      4.24 o 
  -4   6   7        0.13        0.15      3.01 o 
  -3   6   7       34.75       30.93      5.82 o 
  -2   6   7       59.62       71.60      8.29 o 
  -1   6   7        0.19       -0.35      2.82 o 
   0   6   7        1.44        0.71      2.88 o 
   1   6   7      658.27      699.70     33.25 o 
   2   6   7        0.15       -3.72      3.72 o 
   3   6   7      228.82      197.32     15.17 o 
   4   6   7        1.86       -4.55      4.55 o 
   5   6   7       34.99       27.75      6.33 o 
   6   6   7       82.16       84.26     12.81 o 
   7   6   7        9.93        7.61      4.82 o 
   8   6   7      148.30      160.04     14.85 o 
   9   6   7      212.85      250.59     19.68 o 
  10   6   7      140.74      184.44     23.60 o 
  -8   7   7       93.78      103.06     14.61 o 
  -7   7   7       18.28       13.32      6.05 o 
  -6   7   7      547.80      563.21     27.47 o 
  -5   7   7        0.61        2.73      3.89 o 
  -4   7   7      198.08      210.72     15.50 o 
  -3   7   7      111.07      120.40     11.57 o 
  -2   7   7      144.90      127.92     11.30 o 
  -1   7   7      118.04      106.78     12.10 o 
   0   7   7       34.83       35.10      7.41 o 
   1   7   7        0.04        4.40      7.69 o 
   2   7   7       12.46        2.74      5.80 o 
   3   7   7       16.46       18.68      6.37 o 
   4   7   7       64.29       74.42     16.61 o 
   5   7   7        0.28       -4.23      4.23 o 
   6   7   7       75.35       75.67     12.05 o 
   7   7   7       20.40       16.72      5.80 o 
   8   7   7      172.70      187.83     17.07 o 
  -7   8   7       72.33       64.31     19.22 o 
  -6   8   7       20.45       21.61      5.96 o 
  -5   8   7       36.31       39.12      6.81 o 
  -4   8   7      146.14      146.64     13.50 o 
  -3   8   7      623.87      637.03     36.17 o 
  -2   8   7       40.33       34.85      7.91 o 
  -1   8   7        0.35       -1.43      4.62 o 
   0   8   7        0.42        0.97      6.37 o 
   1   8   7        5.33       12.31      6.52 o 
   2   8   7        0.02       -3.91      6.30 o 
   3   8   7      126.55       89.82     28.66 o 
   4   8   7       32.11       27.96     16.08 o 
   5   8   7        5.44       17.72      7.40 o 
   6   8   7       48.95       70.60     17.82 o 
  -4   9   7       30.90       24.81     12.23 o 
  -3   9   7       93.97      103.80     19.22 o 
  -2   9   7       65.09       61.68     15.55 o 
  -1   9   7       11.40        8.36      5.48 o 
   0   9   7       15.04       12.58     10.83 o 
   1   9   7      132.89      151.23     19.50 o 
   2   9   7        1.75       15.90      8.55 o 
   3   9   7      104.48      115.14     17.05 o 
 -12   0   8       60.94       83.18     16.43 o 
 -10   0   8        5.38        6.80      4.42 o 
  -8   0   8      473.66      503.36     25.35 o 
  -6   0   8      252.62      249.45     13.59 o 
  -4   0   8       95.57       96.51      6.10 o 
  -2   0   8     5527.06     5305.14     82.13 o 
   0   0   8     9962.87     9628.33    143.10 o 
   2   0   8     7392.65     6989.00     68.41 o 
   4   0   8      347.45      414.57     13.67 o 
   6   0   8      721.66      745.28     27.98 o 
   8   0   8        0.40       -2.80      5.94 o 
  10   0   8      179.25      196.06     35.30 o 
  12   0   8       29.48       27.26     10.83 o 
 -13   1   8       21.75        2.80      9.44 o 
 -12   1   8      210.83      260.67     17.32 o 
 -11   1   8      233.74      238.66     17.10 o 
 -10   1   8       95.01      100.16     10.74 o 
  -9   1   8       15.16        3.00      2.89 o 
  -8   1   8      487.71      497.16     16.67 o 
  -7   1   8       25.80       18.11      3.35 o 
  -6   1   8      115.79      127.16      7.27 o 
  -5   1   8       15.92       16.04      2.48 o 
  -4   1   8      828.01      796.72     15.60 o 
  -3   1   8      358.32      333.94      8.68 o 
  -2   1   8      398.37      382.14      9.21 o 
  -1   1   8      304.50      313.98      5.89 o 
   0   1   8      655.46      656.72     14.77 o 
   1   1   8       83.50       89.24      5.76 o 
   2   1   8     1889.95     1883.45     22.35 o 
   3   1   8     1353.77     1444.97     26.14 o 
   4   1   8     1641.44     1741.88     24.93 o 
   5   1   8      149.17      152.57      7.91 o 
   6   1   8       77.81       76.03      7.96 o 
   7   1   8        6.70        8.79      3.55 o 
   8   1   8       32.02       33.28      8.38 o 
   9   1   8      170.48      166.13     22.11 o 
  10   1   8      175.52      173.65     22.74 o 
  11   1   8       94.18       95.05     21.04 o 
  12   1   8       23.64        5.17      6.30 o 
 -13   2   8      115.57      118.92     13.59 o 
 -12   2   8       13.27        8.87      5.15 o 
 -11   2   8      158.53      150.63     13.29 o 
 -10   2   8      138.14      139.07     13.65 o 
  -9   2   8        0.33        1.34      2.61 o 
  -8   2   8      133.84      142.70     10.12 o 
  -7   2   8     1686.28     1662.37     38.19 o 
  -6   2   8       29.89       34.52      5.26 o 
  -5   2   8      223.20      198.30      8.26 o 
  -4   2   8      462.89      494.85     10.20 o 
  -3   2   8      116.28      153.93      8.46 o 
  -2   2   8     2775.40     2907.83     34.51 o 
  -1   2   8      288.86      329.10     10.12 o 
   0   2   8      616.70      677.40     12.52 o 
   1   2   8     6144.28     6510.60    131.10 o 
   2   2   8      661.71      714.91     13.60 o 
   3   2   8      911.31      931.88     16.19 o 
   4   2   8      250.13      250.35     10.62 o 
   5   2   8       95.06      113.00      8.51 o 
   6   2   8      227.71      236.28     13.08 o 
   7   2   8        1.41        3.46      2.87 o 
   8   2   8      507.71      482.79     30.10 o 
   9   2   8       80.82       89.09     12.70 o 
  10   2   8       88.89       75.40     13.62 o 
  11   2   8      317.99      325.65     32.84 o 
  12   2   8       77.27       72.40     17.14 o 
 -12   3   8        0.32       -0.71      4.72 o 
 -11   3   8      973.97     1125.06     41.48 o 
 -10   3   8       90.93       50.71      9.32 o 
  -9   3   8      286.20      275.46     18.07 o 
  -8   3   8        2.34        0.60      2.38 o 
  -7   3   8      214.18      180.71     10.75 o 
  -6   3   8      115.03       91.17      8.93 o 
  -5   3   8       24.17       16.59      4.15 o 
  -4   3   8        0.67        2.11      1.58 o 
  -3   3   8     1040.87     1019.41     14.03 o 
  -2   3   8      100.81       95.21      7.02 o 
  -1   3   8     1487.35     1520.79     22.33 o 
   0   3   8     1637.51     1658.12     27.74 o 
   1   3   8       39.62       36.89      4.94 o 
   2   3   8       87.69      108.74      7.18 o 
   3   3   8        5.72        3.83      2.37 o 
   4   3   8       52.99       52.35      7.55 o 
   5   3   8      102.85       92.16     12.16 o 
   6   3   8      412.46      405.18     22.11 o 
   7   3   8       15.47       12.10      5.44 o 
   8   3   8      571.08      594.31     33.20 o 
   9   3   8      144.37      135.01     17.60 o 
  10   3   8      596.85      594.60     35.60 o 
  11   3   8        1.37        1.63      5.90 o 
  12   3   8       11.29        8.87      7.40 o 
 -12   4   8        2.80        1.92      7.91 o 
 -11   4   8      126.14      127.14     13.33 o 
 -10   4   8      291.24      300.02     22.19 o 
  -9   4   8       74.17       97.37     11.87 o 
  -8   4   8      900.12      893.11     42.88 o 
  -7   4   8      219.88      216.50     13.55 o 
  -6   4   8      493.88      471.25     21.93 o 
  -5   4   8      130.08      114.43      8.78 o 
  -4   4   8     1518.28     1502.64     30.01 o 
  -3   4   8       54.47       61.37      5.42 o 
  -2   4   8       25.83       22.99      3.58 o 
  -1   4   8        5.47        5.15      2.34 o 
   0   4   8      787.63      817.26     23.12 o 
   1   4   8      271.69      237.70     11.64 o 
   2   4   8     1373.95     1365.77     34.94 o 
   3   4   8       25.41       18.61      4.81 o 
   4   4   8       63.11       55.05      9.67 o 
   5   4   8       58.53       43.89      8.91 o 
   6   4   8       35.40       22.26     12.51 o 
   7   4   8        4.28        7.78      4.01 o 
   8   4   8      109.77       96.37     13.61 o 
   9   4   8       20.85       17.12      5.04 o 
  10   4   8        1.56       -1.31      4.24 o 
  11   4   8       16.84       10.19      6.15 o 
  12   4   8       52.47       43.69     13.28 o 
 -11   5   8       44.20       32.25     10.48 o 
 -10   5   8       72.81       61.16     11.30 o 
  -9   5   8      130.82      139.00     12.70 o 
  -8   5   8       10.06        8.06      5.04 o 
  -7   5   8       26.26       26.18      6.07 o 
  -6   5   8        0.01       -0.91      3.02 o 
  -5   5   8      385.68      360.82     18.34 o 
  -4   5   8        1.96        1.36      2.38 o 
  -3   5   8      268.83      269.10     11.23 o 
  -2   5   8       85.97       90.66      6.64 o 
  -1   5   8     1032.60     1020.49     25.71 o 
   0   5   8      301.33      281.50     14.15 o 
   1   5   8      186.31      201.38     11.91 o 
   2   5   8      236.04      243.41     15.73 o 
   3   5   8       97.34       98.93     13.68 o 
   4   5   8       70.21       65.73     12.64 o 
   5   5   8      132.87      121.17     14.23 o 
   6   5   8      712.72      668.06     31.24 o 
   7   5   8      227.34      210.08     17.32 o 
   8   5   8      107.69      114.69     14.39 o 
   9   5   8        0.00        2.62      4.16 o 
  10   5   8      127.16      159.98     14.08 o 
  11   5   8        1.00        7.77      7.78 o 
 -10   6   8       35.97       18.52     11.53 o 
  -9   6   8      359.01      386.22     22.85 o 
  -8   6   8        6.40        4.68      4.26 o 
  -7   6   8      121.54      120.00     14.53 o 
  -6   6   8        4.53        7.87      4.07 o 
  -5   6   8       88.07      109.23     13.97 o 
  -4   6   8       30.16       34.62      7.23 o 
  -3   6   8        0.07       -2.62      2.62 o 
  -2   6   8       11.51        9.52      3.28 o 
  -1   6   8      164.80      172.73     10.21 o 
   0   6   8        1.88        4.72      6.38 o 
   1   6   8       38.00       30.87      9.82 o 
   2   6   8      230.55      247.25     29.18 o 
   3   6   8      239.42      224.09     19.00 o 
   4   6   8      114.78      117.38     16.13 o 
   5   6   8      117.35      123.44     14.50 o 
   6   6   8      184.03      219.63     18.22 o 
   7   6   8       12.98        2.53      4.28 o 
   8   6   8        7.54        0.20      4.54 o 
   9   6   8        6.31        3.89      5.04 o 
  10   6   8       92.77      119.83     16.43 o 
  -9   7   8        3.72       11.88     12.23 o 
  -8   7   8       43.73       43.28      7.10 o 
  -7   7   8        1.82       -4.67      4.67 o 
  -6   7   8        0.85        8.82      4.60 o 
  -5   7   8      253.87      246.74     18.65 o 
  -4   7   8        1.96        5.96      4.06 o 
  -3   7   8       85.59      104.89     11.32 o 
  -2   7   8       12.90       13.54      3.72 o 
  -1   7   8        8.44        9.83      3.49 o 
   0   7   8        0.41        7.34      8.04 o 
   1   7   8      292.18      252.68     38.44 o 
   2   7   8      187.26      183.13     32.85 o 
   3   7   8       44.04       45.86     17.12 o 
   4   7   8       15.81        1.44      8.39 o 
   5   7   8        4.30        3.14      5.06 o 
   6   7   8        0.03        4.62      4.80 o 
   7   7   8      424.03      469.69     38.54 o 
   8   7   8       60.66       67.94     11.04 o 
  -6   8   8      444.78      475.82     29.72 o 
  -5   8   8       11.93       11.41      8.04 o 
  -4   8   8       19.54       13.39      4.78 o 
  -3   8   8       49.33       53.37     17.65 o 
  -2   8   8       22.83       22.05     13.98 o 
  -1   8   8       39.03       20.65     13.46 o 
   0   8   8       10.83        3.84     12.23 o 
   1   8   8       48.63       70.25     26.21 o 
   2   8   8        5.37       -2.45      9.09 o 
   3   8   8       37.55       28.66     15.38 o 
   4   8   8       47.84       37.74     14.33 o 
   5   8   8      103.45      121.19     22.09 o 
   6   8   8       45.43       55.22     17.47 o 
   7   8   8       82.83      119.17     19.57 o 
   1   9   8        2.01      -11.88     11.88 o 
   2   9   8        9.52      -10.83     10.83 o 
 -13   0   9      692.17      687.43     60.81 o 
 -11   0   9       27.09       31.52     14.85 o 
  -9   0   9       34.85       36.47      7.89 o 
  -7   0   9      119.17      108.09     11.35 o 
  -5   0   9       16.11        8.59      4.99 o 
  -3   0   9      171.32      163.74     19.22 o 
  -1   0   9     3083.95     2922.18     48.14 o 
   1   0   9      853.64      843.23     24.23 o 
   3   0   9     3275.77     3723.22    133.65 o 
   5   0   9       39.08       55.01      5.65 o 
   7   0   9      511.23      474.40     23.88 o 
   9   0   9       68.07       60.81     23.07 o 
  11   0   9        3.95        6.29      9.44 o 
 -12   1   9        3.41        7.78      4.94 o 
 -11   1   9       17.88       11.04      3.93 o 
 -10   1   9      107.44      100.38     10.25 o 
  -9   1   9      243.38      255.59     14.65 o 
  -8   1   9      256.88      254.58     13.11 o 
  -7   1   9        3.22        3.18      2.07 o 
  -6   1   9      171.56      135.73      7.51 o 
  -5   1   9     1894.82     2013.57     34.71 o 
  -4   1   9      262.45      270.56      6.74 o 
  -3   1   9      366.72      354.75      9.97 o 
  -2   1   9     1560.00     1633.00     27.83 o 
  -1   1   9     2288.06     2186.63     31.19 o 
   0   1   9      390.50      349.49     11.64 o 
   1   1   9     6277.01     6799.80     65.19 o 
   2   1   9      100.00      121.94      6.09 o 
   3   1   9     1032.65     1006.40     15.10 o 
   4   1   9        8.59        2.64      1.15 o 
   5   1   9      305.82      300.01     11.63 o 
   6   1   9       11.00       11.72      3.55 o 
   7   1   9      332.22      341.17     16.94 o 
   8   1   9       19.02       17.54      4.27 o 
   9   1   9      234.81      236.84     20.18 o 
  10   1   9       26.49       18.42      8.36 o 
  11   1   9       16.87       13.47     12.06 o 
  12   1   9       35.10       21.95      9.96 o 
 -13   2   9       96.69       95.41     24.11 o 
 -12   2   9       55.30       65.61      9.50 o 
 -11   2   9       15.61       10.03      4.49 o 
 -10   2   9       29.24       46.48      7.87 o 
  -9   2   9        8.34        7.18      2.93 o 
  -8   2   9      133.00      133.41      9.49 o 
  -7   2   9       61.28       64.34      7.65 o 
  -6   2   9     1326.19     1303.00     63.00 o 
  -5   2   9        1.57        0.00      1.49 o 
  -4   2   9      557.73      583.10     12.97 o 
  -3   2   9      104.29      101.47      6.90 o 
  -2   2   9     2170.70     2148.68     35.09 o 
  -1   2   9     1098.53     1076.75     27.98 o 
   0   2   9     1088.51     1066.61     18.38 o 
   1   2   9       25.10       25.06      3.05 o 
   2   2   9      929.76      952.14     24.91 o 
   3   2   9      363.84      393.00     10.78 o 
   4   2   9      208.69      229.90     11.53 o 
   5   2   9      189.10      189.96     10.97 o 
   6   2   9      248.33      255.03     13.95 o 
   7   2   9       14.27       11.30      4.63 o 
   8   2   9     2578.82     2501.36     81.11 o 
   9   2   9       52.45       47.07      9.08 o 
  10   2   9      376.09      407.69     36.81 o 
  11   2   9        0.39        5.58      6.52 o 
  12   2   9        0.32        2.62      6.92 o 
 -12   3   9      147.86      150.65     14.25 o 
 -11   3   9      177.74      210.05     15.96 o 
 -10   3   9      108.29      102.99     11.83 o 
  -9   3   9      138.30      125.57     13.82 o 
  -8   3   9      107.32      119.59      9.17 o 
  -7   3   9      432.76      420.36     16.77 o 
  -6   3   9     1460.75     1486.88     32.87 o 
  -5   3   9       23.22       22.34      5.04 o 
  -4   3   9     1485.82     1603.66     29.10 o 
  -3   3   9       11.64        5.50      2.18 o 
  -2   3   9     2232.50     2185.77     33.61 o 
  -1   3   9      150.10      161.66      7.42 o 
   0   3   9      607.97      619.08     13.52 o 
   1   3   9      341.47      380.25     13.60 o 
   2   3   9       56.54       44.54      4.10 o 
   3   3   9        3.98        2.03      3.31 o 
   4   3   9       27.03       31.16      7.14 o 
   5   3   9       65.69       73.88     10.90 o 
   6   3   9      808.88      809.41     34.96 o 
   7   3   9      401.13      371.29     22.02 o 
   8   3   9      125.47       93.54     13.28 o 
   9   3   9        3.07        4.90      4.14 o 
  10   3   9      218.83      209.34     18.27 o 
  11   3   9       17.07        5.59      6.67 o 
  12   3   9      252.66      275.91     24.09 o 
 -12   4   9       78.88       70.25     16.08 o 
 -11   4   9      345.74      373.69     26.16 o 
 -10   4   9      150.72      147.38     13.26 o 
  -9   4   9      156.87      173.33     14.09 o 
  -8   4   9        3.56        2.05      3.11 o 
  -7   4   9      165.42      180.15     12.12 o 
  -6   4   9      298.70      273.82     16.11 o 
  -5   4   9        1.47        3.13      3.38 o 
  -4   4   9       18.04       17.63      3.93 o 
  -3   4   9      535.86      561.45     20.72 o 
  -2   4   9       33.35       44.80      6.07 o 
  -1   4   9      906.91      910.85     22.98 o 
   0   4   9      117.89      120.13      8.84 o 
   1   4   9      400.59      390.08     15.05 o 
   2   4   9        1.45        7.78      4.32 o 
   3   4   9      477.25      501.98     26.02 o 
   4   4   9      909.40      853.02     31.29 o 
   5   4   9      587.93      553.31     26.43 o 
   6   4   9       29.82       20.08      6.06 o 
   7   4   9      557.33      562.84     28.42 o 
   8   4   9       80.82       99.30     14.02 o 
   9   4   9       96.47      104.21     13.52 o 
  10   4   9       15.22        7.22      4.43 o 
  11   4   9       32.96       20.91      5.56 o 
 -11   5   9       70.57       72.69     24.46 o 
 -10   5   9      151.80      163.24     12.92 o 
  -9   5   9      114.81      104.50     12.00 o 
  -8   5   9        3.32        0.05      4.29 o 
  -7   5   9        0.50       -1.61      3.15 o 
  -6   5   9       19.58       16.72      4.75 o 
  -5   5   9      101.49       95.54     11.20 o 
  -4   5   9      231.36      234.72     12.02 o 
  -3   5   9      164.20      151.54      7.69 o 
  -2   5   9      161.29      158.20     11.38 o 
  -1   5   9      732.88      783.44     24.95 o 
   0   5   9      123.81      118.87     10.73 o 
   1   5   9      353.34      346.58     21.96 o 
   2   5   9      376.81      386.05     23.05 o 
   3   5   9      670.97      696.67     32.71 o 
   4   5   9      120.83      103.66     13.63 o 
   5   5   9       17.96       19.16      5.80 o 
   6   5   9       16.30       18.06      5.59 o 
   7   5   9       96.84       77.72     12.19 o 
   8   5   9       54.06       48.73      8.74 o 
   9   5   9       72.50       83.33     12.75 o 
  10   5   9        5.30        4.97      4.99 o 
  11   5   9      117.37      100.57     15.28 o 
 -10   6   9       15.37       16.78     11.18 o 
  -9   6   9       28.64       28.81      6.24 o 
  -8   6   9        5.01       -0.65      4.91 o 
  -7   6   9      102.86       98.45     11.45 o 
  -6   6   9       10.73        4.07      4.75 o 
  -5   6   9      243.77      222.36     15.66 o 
  -4   6   9       73.93       82.12     12.16 o 
  -3   6   9       18.76       12.69      3.39 o 
  -2   6   9      246.69      242.97     19.81 o 
  -1   6   9       39.38       50.64      8.63 o 
   0   6   9       79.77       99.50     18.29 o 
   1   6   9      132.64      136.43     17.61 o 
   2   6   9        0.38       -2.62      4.70 o 
   3   6   9       10.79        7.72      9.61 o 
   4   6   9      705.42      734.06     48.39 o 
   5   6   9        3.16       -0.80      3.78 o 
   6   6   9      532.75      485.66     27.63 o 
   7   6   9      741.09      765.63     36.22 o 
   8   6   9       55.54       50.48      9.14 o 
   9   6   9        0.38       -5.04      5.04 o 
  -8   7   9      240.66      279.70     21.92 o 
  -7   7   9       63.93       80.83      9.71 o 
  -6   7   9      146.06      162.40     13.88 o 
  -5   7   9        0.97        5.62      6.09 o 
  -4   7   9       10.05        6.05      5.22 o 
  -3   7   9       79.14       70.97      7.90 o 
  -2   7   9       91.18      102.20     20.87 o 
  -1   7   9        3.69        8.26      9.09 o 
   0   7   9        1.88        2.10      8.74 o 
   1   7   9       24.38       18.52     11.18 o 
   2   7   9      159.54      157.62     30.75 o 
   3   7   9       23.17       19.87      6.55 o 
   4   7   9      183.23      238.59     26.77 o 
   5   7   9       25.82       28.86     12.39 o 
   6   7   9      221.53      221.08     20.29 o 
   7   7   9        7.81        7.32      5.20 o 
   8   7   9       46.07       56.74     10.33 o 
  -6   8   9       71.82       65.70      8.13 o 
  -5   8   9      272.26      331.71     18.26 o 
  -4   8   9       41.67       54.15      6.64 o 
  -3   8   9       61.16       89.82     25.51 o 
  -2   8   9       79.48       95.06     27.96 o 
  -1   8   9       68.02       53.77     14.21 o 
   0   8   9       11.28       12.58     10.83 o 
   1   8   9      114.80      127.21     37.39 o 
   2   8   9        3.61       -3.15      8.74 o 
   3   8   9        1.34       -3.49      9.09 o 
   4   8   9        2.26       -3.84      9.79 o 
   5   8   9       39.64       74.09     25.16 o 
   6   8   9       82.38       71.99     23.07 o 
  -3   9   9       36.18       20.27     13.63 o 
  -2   9   9       62.43       56.27     18.17 o 
  -1   9   9       81.90      126.86     23.76 o 
   0   9   9        5.74        5.24     12.23 o 
   1   9   9      262.04      335.85     46.13 o 
   2   9   9       16.18       26.91     13.63 o 
 -12   0  10      215.08      222.90     23.33 o 
 -10   0  10       28.79       17.78      6.55 o 
  -8   0  10      164.69      172.08     14.58 o 
  -6   0  10        1.72       -1.99      2.40 o 
  -4   0  10       13.87       24.64      2.95 o 
  -2   0  10       15.34       28.33      6.50 o 
   0   0  10     1040.04      824.44     21.48 o 
   2   0  10      180.35      127.66     10.14 o 
   4   0  10      190.63      253.57     15.40 o 
   6   0  10      456.25      506.90     23.91 o 
   8   0  10      356.57      360.04     30.43 o 
  10   0  10      204.55      198.07     23.63 o 
  12   0  10        6.26        5.35      6.79 o 
 -13   1  10       81.21       81.43     19.92 o 
 -12   1  10      107.74      111.14     11.66 o 
 -11   1  10      225.13      249.20     16.92 o 
 -10   1  10       41.97       31.64      5.73 o 
  -9   1  10       19.17       23.45      4.77 o 
  -8   1  10       76.69       61.71      7.47 o 
  -7   1  10      237.94      204.62     11.03 o 
  -6   1  10       97.00      115.92      7.91 o 
  -5   1  10      794.66      849.61     19.47 o 
  -4   1  10     3245.35     3450.09     79.61 o 
  -3   1  10     1857.31     1859.52     27.38 o 
  -2   1  10     1040.52     1046.51     23.18 o 
  -1   1  10      467.93      495.14     12.07 o 
   0   1  10       29.57       36.98      4.48 o 
   1   1  10        2.25        4.63      2.07 o 
   2   1  10        0.37        2.14      1.59 o 
   3   1  10     1214.28     1416.40     21.87 o 
   4   1  10      336.80      296.42      8.64 o 
   5   1  10       17.93       14.95      3.10 o 
   6   1  10      792.60      825.14     30.27 o 
   7   1  10      169.04      153.12     11.39 o 
   8   1  10        5.62        9.26      3.18 o 
   9   1  10       38.70       33.67      9.52 o 
  10   1  10       65.83       50.61     11.82 o 
  11   1  10       18.01       15.42      5.94 o 
  12   1  10       11.37       -0.40      5.31 o 
  13   1  10       70.51       47.53     11.88 o 
 -13   2  10      161.43      151.33     25.51 o 
 -12   2  10        5.86        8.04      6.43 o 
 -11   2  10      218.77      222.14     16.55 o 
 -10   2  10       75.34       61.13      9.29 o 
  -9   2  10      279.96      271.84     14.16 o 
  -8   2  10       15.53        9.40      2.80 o 
  -7   2  10     1030.94     1023.79     28.16 o 
  -6   2  10       30.60       23.83      4.68 o 
  -5   2  10      118.89      123.54      6.67 o 
  -4   2  10     1046.44     1075.14     27.04 o 
  -3   2  10      188.82      191.28     10.82 o 
  -2   2  10      144.34      170.34      7.59 o 
  -1   2  10      691.62      718.57     14.75 o 
   0   2  10     1603.21     1761.45     20.68 o 
   1   2  10      352.02      327.40      9.08 o 
   2   2  10      634.25      704.83     15.44 o 
   3   2  10       11.06        4.66      1.99 o 
   4   2  10      213.42      213.93     11.56 o 
   5   2  10     1437.31     1510.27     41.11 o 
   6   2  10      137.72      148.04     10.85 o 
   7   2  10        4.06        3.86      3.68 o 
   8   2  10      250.60      233.56     17.28 o 
   9   2  10      148.26      137.56     15.65 o 
  10   2  10       24.43       13.49      6.89 o 
  11   2  10       10.83       12.99      5.51 o 
  12   2  10        4.83        5.59      5.85 o 
 -12   3  10        0.19        4.18      6.04 o 
 -11   3  10      352.43      383.61     22.42 o 
 -10   3  10       54.40       45.47      7.74 o 
  -9   3  10       72.37       73.47      9.06 o 
  -8   3  10        2.72       -0.54      2.28 o 
  -7   3  10       71.04       63.12      7.79 o 
  -6   3  10      133.13      113.15      9.26 o 
  -5   3  10     1381.29     1362.87     49.08 o 
  -4   3  10      171.97      175.98     11.64 o 
  -3   3  10      626.68      649.03     21.35 o 
  -2   3  10     1015.50     1073.33     26.55 o 
  -1   3  10      186.78      225.93     10.03 o 
   0   3  10        1.49        1.85      1.44 o 
   1   3  10       40.66       45.11      6.13 o 
   2   3  10       40.76       33.37      4.07 o 
   3   3  10      407.56      449.30     20.63 o 
   4   3  10      163.97      163.30     13.14 o 
   5   3  10      261.96      213.31     15.71 o 
   6   3  10      523.69      465.50     24.18 o 
   7   3  10      354.19      365.40     21.95 o 
   8   3  10      332.29      331.87     21.67 o 
   9   3  10      666.78      692.49     33.07 o 
  10   3  10      114.37      109.54     13.34 o 
  11   3  10       11.65       15.98      7.19 o 
  12   3  10       82.90       70.25     22.02 o 
 -11   4  10       23.80       24.21      4.86 o 
 -10   4  10       84.43       94.96     14.48 o 
  -9   4  10       14.35       16.80      4.17 o 
  -8   4  10       14.02        8.61      3.86 o 
  -7   4  10       83.05       95.60      9.50 o 
  -6   4  10      205.20      202.73     15.73 o 
  -5   4  10       20.35       12.92      5.20 o 
  -4   4  10      125.97      108.17     11.75 o 
  -3   4  10      258.68      273.07     14.56 o 
  -2   4  10       20.13       23.29      5.05 o 
  -1   4  10       19.99       18.10      4.38 o 
   0   4  10     1227.19     1262.37     29.86 o 
   1   4  10       47.74       52.07      6.96 o 
   2   4  10      833.96      895.28     33.35 o 
   3   4  10       16.79       13.56      5.68 o 
   4   4  10        3.98        4.23      3.73 o 
   5   4  10        1.68        0.54      3.14 o 
   6   4  10       37.74       29.13      6.92 o 
   7   4  10      207.18      179.27     15.70 o 
   8   4  10      473.84      470.32     39.75 o 
   9   4  10      169.52      208.45     20.13 o 
  10   4  10      346.17      352.77     23.99 o 
  11   4  10       96.59       80.65      9.63 o 
 -10   5  10        0.02        2.36      4.23 o 
  -9   5  10       95.91      100.04     13.12 o 
  -8   5  10        3.74       -0.08      3.36 o 
  -7   5  10      555.99      536.72     26.07 o 
  -6   5  10       42.20       43.32      6.58 o 
  -5   5  10       41.03       28.54      4.46 o 
  -4   5  10      771.69      838.80     31.15 o 
  -3   5  10       56.71       55.45      8.45 o 
  -2   5  10      188.17      184.23     12.25 o 
  -1   5  10      830.96      831.06     26.32 o 
   0   5  10        2.10        0.99      2.98 o 
   1   5  10        7.43       10.71      4.36 o 
   2   5  10      182.59      207.10     23.10 o 
   3   5  10     1238.06     1253.55     51.23 o 
   4   5  10     1302.55     1310.47     73.79 o 
   5   5  10      193.56      159.93     14.54 o 
   6   5  10      353.41      343.92     22.23 o 
   7   5  10        0.76       -3.88      3.88 o 
   8   5  10       20.33        9.27      5.20 o 
   9   5  10        0.18       -4.48      4.48 o 
  10   5  10        1.21       -2.11      5.22 o 
  -9   6  10       48.82       63.99      8.55 o 
  -8   6  10       91.96       85.05     10.33 o 
  -7   6  10       26.88       27.09      9.51 o 
  -6   6  10        0.02       -3.40      3.40 o 
  -5   6  10      141.13      125.88     10.15 o 
  -4   6  10        0.26        4.14      4.49 o 
  -3   6  10       14.16       14.00      4.99 o 
  -2   6  10      498.99      469.28     23.56 o 
  -1   6  10      458.03      491.89     23.84 o 
   0   6  10      186.38      196.41     16.73 o 
   1   6  10      689.24      704.03     43.11 o 
   2   6  10      160.39      173.81     28.13 o 
   3   6  10      638.43      627.97     43.14 o 
   4   6  10      167.86      173.93     40.37 o 
   5   6  10       10.05       -1.37      3.78 o 
   6   6  10        5.48       11.02      4.50 o 
   7   6  10       93.34       79.04     11.46 o 
   8   6  10      216.75      226.23     19.67 o 
   9   6  10        1.74        4.91      5.34 o 
  -8   7  10       12.99       10.48      5.31 o 
  -7   7  10      172.13      192.43     14.45 o 
  -6   7  10       38.46       35.88      5.49 o 
  -5   7  10       20.72       25.66      8.14 o 
  -4   7  10       13.47        4.34      7.65 o 
  -3   7  10        3.02        7.09      4.98 o 
  -2   7  10       18.55       26.70     12.06 o 
  -1   7  10        4.29       -1.09      6.46 o 
   0   7  10        3.76       11.53     10.14 o 
   1   7  10       60.31       66.05     24.11 o 
   2   7  10      210.38      189.48     22.63 o 
   3   7  10        8.72       -2.51      5.80 o 
   4   7  10       35.90       41.89     11.82 o 
   5   7  10      212.12      239.52     26.81 o 
   6   7  10        0.61       -1.57      5.09 o 
   7   7  10      121.93      125.65     17.09 o 
   8   7  10       19.05       36.35     13.63 o 
  -6   8  10        6.30       21.44      8.25 o 
  -5   8  10       80.00       76.14     17.28 o 
  -4   8  10       41.96       41.94     12.93 o 
  -3   8  10       12.41        6.29     10.83 o 
  -2   8  10      240.90      338.65     45.08 o 
  -1   8  10       61.86      103.19     20.24 o 
   0   8  10        4.74       12.70     10.48 o 
   1   8  10      149.37      176.49     42.99 o 
   2   8  10       12.94        7.69      9.79 o 
   3   8  10      227.78      281.68     41.24 o 
   4   8  10       90.01      106.59     29.36 o 
   5   8  10       32.66       34.95     11.88 o 
   6   8  10        3.78        1.40     12.58 o 
  -1   9  10        0.97       16.08     11.88 o 
   0   9  10       26.47       48.23     13.28 o 
   1   9  10        3.77       15.73     12.23 o 
 -11   0  11        1.79        0.20      5.03 o 
  -9   0  11      158.15      144.34     18.87 o 
  -7   0  11     1744.08     1730.51     70.48 o 
  -5   0  11     2317.44     2617.12     99.10 o 
  -3   0  11      302.94      263.14     17.81 o 
  -1   0  11      669.56      709.82     26.36 o 
   1   0  11       11.93        4.73      2.90 o 
   3   0  11       99.23       76.41      8.38 o 
   5   0  11       50.79       72.60      9.71 o 
   7   0  11      527.96      554.89     36.02 o 
   9   0  11       15.87       20.02      7.04 o 
  11   0  11       13.55       20.61      6.92 o 
 -13   1  11       18.61       16.08     10.83 o 
 -12   1  11       89.53       95.63     11.52 o 
 -11   1  11      138.52      138.60     12.89 o 
 -10   1  11       33.92       36.69      6.78 o 
  -9   1  11      150.15      155.77     11.31 o 
  -8   1  11       11.66       13.45      3.66 o 
  -7   1  11      379.05      371.70     14.85 o 
  -6   1  11      197.63      183.00      9.51 o 
  -5   1  11      258.79      276.29     13.44 o 
  -4   1  11      486.39      474.79     13.77 o 
  -3   1  11       21.90       20.64      2.29 o 
  -2   1  11       81.92       63.65      6.62 o 
  -1   1  11      728.09      722.21     16.20 o 
   0   1  11     2615.74     3022.92     75.48 o 
   1   1  11     1142.67     1111.56     23.38 o 
   2   1  11      139.70      129.08      7.44 o 
   3   1  11      794.61      774.27     16.86 o 
   4   1  11      158.78      149.12      7.10 o 
   5   1  11      303.46      292.05     10.22 o 
   6   1  11      274.84      261.43     14.27 o 
   7   1  11      418.90      408.06     18.83 o 
   8   1  11       95.93       86.46     10.43 o 
   9   1  11        9.81        7.06      3.93 o 
  10   1  11      214.71      197.51     19.82 o 
  11   1  11       89.22       96.32     14.48 o 
  12   1  11        0.75        2.83      5.78 o 
 -12   2  11       85.47       94.54     11.77 o 
 -11   2  11       48.73       36.41      8.96 o 
 -10   2  11      279.07      281.05     15.97 o 
  -9   2  11       20.27       18.02      3.61 o 
  -8   2  11      204.99      195.76     11.15 o 
  -7   2  11        0.43        1.39      2.27 o 
  -6   2  11     2786.11     2705.48     54.86 o 
  -5   2  11       27.14       26.93      7.02 o 
  -4   2  11      675.46      677.63     21.74 o 
  -3   2  11       10.84       12.24      2.62 o 
  -2   2  11      177.10      171.63      7.51 o 
  -1   2  11       37.59       33.65      3.37 o 
   0   2  11       15.94       22.77      2.64 o 
   1   2  11       28.08       35.17      3.05 o 
   2   2  11       79.24       56.20      3.88 o 
   3   2  11      152.49      173.89      8.43 o 
   4   2  11        8.87        7.24      2.58 o 
   5   2  11       11.11        8.19      3.31 o 
   6   2  11      322.72      322.60     19.42 o 
   7   2  11      181.63      178.48     14.84 o 
   8   2  11      109.38      112.02     12.91 o 
   9   2  11      119.39       93.65     22.35 o 
  10   2  11        3.50       -3.30      4.83 o 
  11   2  11      272.03      251.11     22.72 o 
  12   2  11       79.97       54.49      8.62 o 
 -12   3  11        2.13       14.80      7.80 o 
 -11   3  11       47.56       33.05      5.60 o 
 -10   3  11       84.90       84.02     11.49 o 
  -9   3  11      135.02      139.04     12.29 o 
  -8   3  11       30.10       21.96      4.31 o 
  -7   3  11        8.28        9.57      2.79 o 
  -6   3  11      159.10      158.77      9.16 o 
  -5   3  11      100.65      108.37     15.90 o 
  -4   3  11       77.59       73.83      8.93 o 
  -3   3  11        3.12        0.42      2.30 o 
  -2   3  11      600.04      613.86     20.46 o 
  -1   3  11      155.44      150.70      8.40 o 
   0   3  11      489.68      486.53     16.00 o 
   1   3  11       74.72       48.23      5.56 o 
   2   3  11      671.33      704.23     30.76 o 
   3   3  11      688.92      638.61     25.14 o 
   4   3  11      160.90      165.18     13.44 o 
   5   3  11      492.15      475.52     23.75 o 
   6   3  11      202.26      195.91     15.54 o 
   7   3  11       25.84       28.08      6.68 o 
   8   3  11      846.26      858.04     36.04 o 
   9   3  11       22.81       17.75      6.21 o 
  10   3  11      416.92      470.48     27.43 o 
  11   3  11        0.44       -3.18      5.44 o 
 -11   4  11        2.13       -4.33      4.33 o 
 -10   4  11        5.81       14.43      4.18 o 
  -9   4  11      112.83      117.05     10.80 o 
  -8   4  11      125.61      128.79     10.04 o 
  -7   4  11        1.70        0.55      2.43 o 
  -6   4  11      933.28      910.87     44.70 o 
  -5   4  11     1102.41     1154.78     42.35 o 
  -4   4  11       83.53       87.75     10.02 o 
  -3   4  11      472.69      460.16     19.43 o 
  -2   4  11      379.79      396.88     17.64 o 
  -1   4  11      362.06      341.19     15.98 o 
   0   4  11       62.41       85.30      8.84 o 
   1   4  11     1021.02      986.79     34.52 o 
   2   4  11       17.78       16.94      5.76 o 
   3   4  11     1517.72     1580.14     63.95 o 
   4   4  11       25.36       17.98      5.76 o 
   5   4  11     1212.14     1217.62     41.21 o 
   6   4  11       21.03       21.59      5.50 o 
   7   4  11      201.83      187.07     18.01 o 
   8   4  11      449.95      473.38     38.09 o 
   9   4  11        1.43       -3.30      4.26 o 
  10   4  11      247.00      239.90     19.17 o 
  11   4  11       28.42       28.86      7.06 o 
 -10   5  11      132.78      114.99     11.20 o 
  -9   5  11       43.03       34.15      7.21 o 
  -8   5  11        4.90       -3.55      5.70 o 
  -7   5  11        1.25        1.90      3.73 o 
  -6   5  11        0.01        0.72      5.29 o 
  -5   5  11       37.89       25.52      6.82 o 
  -4   5  11        0.21        4.64      6.05 o 
  -3   5  11        0.20       -2.64      2.64 o 
  -2   5  11       10.96       10.53      4.02 o 
  -1   5  11       43.69       44.76      7.42 o 
   0   5  11     1079.93     1086.69     31.19 o 
   1   5  11     1504.11     1378.85     47.38 o 
   2   5  11        0.44        3.90      5.87 o 
   3   5  11      546.11      549.48     39.21 o 
   4   5  11       81.43       81.32     12.07 o 
   5   5  11      673.63      649.60     30.49 o 
   6   5  11      116.28      138.09     18.61 o 
   7   5  11      110.04      116.67     15.57 o 
   8   5  11       68.69       63.01     10.41 o 
   9   5  11      112.51      137.54     17.10 o 
  10   5  11      117.09      145.11     22.67 o 
  -9   6  11       26.48       29.46      5.52 o 
  -8   6  11        0.53        3.90      3.89 o 
  -7   6  11      122.78      119.62      9.59 o 
  -6   6  11       71.87       61.85     13.46 o 
  -5   6  11        1.38        9.95      6.66 o 
  -4   6  11      545.28      552.28     31.48 o 
  -3   6  11        0.63       -0.74      3.76 o 
  -2   6  11      221.44      218.59     14.02 o 
  -1   6  11       50.70       51.73      8.77 o 
   0   6  11        2.00        0.05      3.17 o 
   1   6  11       37.75       27.23      7.56 o 
   2   6  11      390.34      369.66     32.63 o 
   3   6  11        2.12       -1.22      5.19 o 
   4   6  11      719.65      776.36     50.04 o 
   5   6  11      171.04      181.94     18.73 o 
   6   6  11        0.06       -0.62      7.31 o 
   7   6  11       72.81       67.07     11.69 o 
   8   6  11        4.44        7.48      5.11 o 
   9   6  11      129.69      125.21     16.36 o 
  -7   7  11       24.86        5.09      8.20 o 
  -6   7  11        0.62        1.58      6.30 o 
  -5   7  11      163.47      174.62     21.89 o 
  -4   7  11       89.28       98.55     19.27 o 
  -3   7  11       59.01       55.78     11.58 o 
  -2   7  11      268.92      329.27     30.89 o 
  -1   7  11       59.79       63.57     14.20 o 
   0   7  11      173.96      170.48     23.59 o 
   1   7  11        6.63       17.12     13.63 o 
   2   7  11      273.13      324.06     30.53 o 
   3   7  11      113.37      112.75     22.88 o 
   4   7  11       77.04       94.69     19.39 o 
   5   7  11      146.25      146.87     21.63 o 
   6   7  11      140.15      128.56     19.25 o 
   7   7  11       86.79       77.20     18.52 o 
  -5   8  11        4.70        7.15      8.01 o 
  -4   8  11       71.57       64.65     18.17 o 
  -3   8  11       13.68       18.87     10.83 o 
  -2   8  11       17.86        9.09      9.79 o 
  -1   8  11      139.19      151.72     43.16 o 
   0   8  11       11.15       14.45      8.14 o 
   1   8  11       10.44       19.57     12.93 o 
   2   8  11       23.44       30.06     15.38 o 
   3   8  11       13.42        8.74      9.79 o 
   4   8  11        5.24       11.88      9.79 o 
   0   9  11        0.26        2.45     12.58 o 
 -12   0  12      406.75      474.55     34.93 o 
 -10   0  12      313.34      300.29     25.69 o 
  -8   0  12      444.25      443.23     28.59 o 
  -6   0  12       85.40       71.36      7.45 o 
  -4   0  12     1080.44     1089.04     37.98 o 
  -2   0  12     1694.99     1851.99     45.71 o 
   0   0  12       20.99        3.92      2.49 o 
   2   0  12      639.71      615.92     24.31 o 
   4   0  12      348.37      381.12     20.13 o 
   6   0  12      145.65      140.14     12.78 o 
   8   0  12      737.77      661.75     42.20 o 
  10   0  12       21.29       16.22      7.30 o 
  12   0  12       51.04       73.04     25.16 o 
 -12   1  12      132.36      141.13     13.14 o 
 -11   1  12       16.04       11.78      3.74 o 
 -10   1  12       21.89       23.68      4.86 o 
  -9   1  12       93.71       97.95      9.64 o 
  -8   1  12      122.16      118.54      8.89 o 
  -7   1  12     1331.30     1303.83     46.43 o 
  -6   1  12       49.42       42.97      4.65 o 
  -5   1  12      835.90      795.77     30.77 o 
  -4   1  12      566.44      560.62     13.31 o 
  -3   1  12      317.72      345.27     14.55 o 
  -2   1  12      473.82      442.65     11.76 o 
  -1   1  12      230.32      232.61      9.10 o 
   0   1  12        0.46       -0.33      1.57 o 
   1   1  12      159.39      137.23      7.81 o 
   2   1  12       55.72       70.20      5.99 o 
   3   1  12      864.60      909.51     19.08 o 
   4   1  12     1108.95     1140.74     21.61 o 
   5   1  12       24.69       13.86      2.82 o 
   6   1  12      135.73      148.63     10.90 o 
   7   1  12       62.58       66.25      8.91 o 
   8   1  12       47.80       46.53      8.27 o 
   9   1  12        0.01       -0.72      4.23 o 
  10   1  12        1.51        1.20      4.83 o 
  11   1  12       76.62       80.59     13.99 o 
  12   1  12      204.81      192.05     19.07 o 
 -12   2  12        0.01        3.93      4.81 o 
 -11   2  12      252.13      250.15     21.93 o 
 -10   2  12       57.17       55.42      6.72 o 
  -9   2  12      409.02      421.22     17.95 o 
  -8   2  12        5.86        7.98      2.64 o 
  -7   2  12      127.30      140.01      8.54 o 
  -6   2  12      247.42      249.21     15.68 o 
  -5   2  12        4.79        7.95      3.89 o 
  -4   2  12       11.02        3.86      2.75 o 
  -3   2  12       12.93        5.68      2.04 o 
  -2   2  12       30.05       36.84      3.81 o 
  -1   2  12      373.53      316.61      8.74 o 
   0   2  12      732.48      797.58     14.60 o 
   1   2  12      202.84      174.16      6.61 o 
   2   2  12       19.03       13.65      1.89 o 
   3   2  12      140.92      195.31      8.81 o 
   4   2  12       84.32       81.79      8.48 o 
   5   2  12       40.63       43.67      6.19 o 
   6   2  12       33.02       31.21      6.94 o 
   7   2  12      498.99      542.82     26.64 o 
   8   2  12       42.13       41.69      7.66 o 
   9   2  12      416.16      449.24     30.58 o 
  10   2  12        5.61        6.75      5.66 o 
  11   2  12       40.16       26.67      5.99 o 
  12   2  12       72.68       85.27     16.43 o 
 -11   3  12       37.39       27.63      5.01 o 
 -10   3  12       94.57       99.08      9.71 o 
  -9   3  12        7.91        4.84      2.80 o 
  -8   3  12       37.08       35.60      5.08 o 
  -7   3  12      137.27      136.98      8.51 o 
  -6   3  12      261.00      278.32     20.18 o 
  -5   3  12      810.00      755.92     28.80 o 
  -4   3  12      695.03      667.75     23.39 o 
  -3   3  12      737.61      712.09     23.10 o 
  -2   3  12       74.50       77.53      7.20 o 
  -1   3  12      111.11      131.66      8.07 o 
   0   3  12      102.57      108.11      7.44 o 
   1   3  12      367.06      355.98     12.11 o 
   2   3  12       32.47       23.86      4.97 o 
   3   3  12     1127.28     1125.91     34.35 o 
   4   3  12       64.32       68.78     10.63 o 
   5   3  12      947.64      962.46     56.09 o 
   6   3  12      148.28      158.17     14.28 o 
   7   3  12      265.16      300.33     21.64 o 
   8   3  12      467.84      471.46     26.50 o 
   9   3  12      546.46      590.42     45.19 o 
  10   3  12      163.56      146.17     15.60 o 
  11   3  12        0.21        6.13      5.77 o 
 -11   4  12       37.29       45.98      8.27 o 
 -10   4  12       11.09        0.84      3.91 o 
  -9   4  12       54.97       55.03      6.62 o 
  -8   4  12      115.98      131.50      9.22 o 
  -7   4  12        2.28        8.19      4.41 o 
  -6   4  12        4.40        3.73      5.77 o 
  -5   4  12      250.02      268.74     20.46 o 
  -4   4  12       71.36       67.01      9.61 o 
  -3   4  12      114.73      124.85     10.48 o 
  -2   4  12      421.73      419.07     18.27 o 
  -1   4  12        8.65       11.81      3.52 o 
   0   4  12     3136.37     3221.21     49.89 o 
   1   4  12       23.37       16.37      6.26 o 
   2   4  12      431.94      386.00     31.01 o 
   3   4  12      559.96      577.62     28.91 o 
   4   4  12      124.67      133.73     15.01 o 
   5   4  12        0.27       -4.09      4.09 o 
   6   4  12      150.84      130.36     14.61 o 
   7   4  12        0.20       -1.50      3.49 o 
   8   4  12      314.16      327.13     22.69 o 
   9   4  12       16.11       22.42      5.44 o 
  10   4  12      453.85      515.41     29.79 o 
  11   4  12       17.89       12.16      8.03 o 
 -10   5  12        9.22        5.74      8.21 o 
  -9   5  12        5.21        5.42      3.92 o 
  -8   5  12      137.20      135.92     10.30 o 
  -7   5  12       96.90       92.63     14.79 o 
  -6   5  12      101.03      121.18     18.79 o 
  -5   5  12      151.15      158.21     14.30 o 
  -4   5  12      760.62      780.76     27.95 o 
  -3   5  12       46.96       40.60      7.28 o 
  -2   5  12      119.67      115.19     11.35 o 
  -1   5  12       49.06       50.02      7.99 o 
   0   5  12      155.34      185.79     14.25 o 
   1   5  12      669.56      609.21     31.88 o 
   2   5  12     1872.46     1880.23     72.97 o 
   3   5  12       17.13       -0.84      5.59 o 
   4   5  12      291.94      307.15     24.13 o 
   5   5  12       74.56       49.00      9.03 o 
   6   5  12        0.92        4.61      4.14 o 
   7   5  12       56.19       63.31     10.85 o 
   8   5  12       10.27        4.96      6.81 o 
   9   5  12        7.42       -2.84      4.87 o 
  10   5  12        1.42       -0.35     11.36 o 
  -8   6  12        2.52        9.20      7.21 o 
  -7   6  12       14.70        5.16      6.05 o 
  -6   6  12       69.19       68.36     19.92 o 
  -5   6  12        0.81        0.66      5.46 o 
  -4   6  12        7.00       10.05      5.59 o 
  -3   6  12       92.82       84.85     12.12 o 
  -2   6  12       42.60       31.46      6.21 o 
  -1   6  12      473.77      474.57     26.34 o 
   0   6  12      212.92      232.75     16.73 o 
   1   6  12      561.59      562.59     31.95 o 
   2   6  12      138.02      152.72     15.94 o 
   3   6  12       10.45        8.83      6.16 o 
   4   6  12      136.30      132.26     18.14 o 
   5   6  12        5.68       -4.41      4.41 o 
   6   6  12      261.73      244.96     22.64 o 
   7   6  12        5.62        4.00      5.27 o 
   8   6  12       30.96       23.85      6.07 o 
   9   6  12      171.87      223.67     40.89 o 
  -7   7  12      327.28      401.50     35.77 o 
  -6   7  12       49.82       49.63     11.74 o 
  -5   7  12      129.11      141.05     21.49 o 
  -4   7  12       79.79       75.61     17.12 o 
  -3   7  12        1.42        6.26      6.37 o 
  -2   7  12        0.01       -4.15      5.87 o 
  -1   7  12       22.89       20.54      7.61 o 
   0   7  12       12.73        1.45      6.05 o 
   1   7  12       90.37      100.19     20.25 o 
   2   7  12        3.08        0.13      6.47 o 
   3   7  12      191.44      196.89     23.33 o 
   4   7  12       50.44       42.49      9.63 o 
   5   7  12       13.17        7.27      5.65 o 
   6   7  12        7.70       -1.02      6.06 o 
   7   7  12       77.62      104.42     22.54 o 
  -5   8  12        3.35       12.58     11.88 o 
  -4   8  12      214.11      261.41     37.05 o 
  -3   8  12        0.40        6.29      9.79 o 
  -2   8  12      324.66      357.10     33.38 o 
  -1   8  12       27.87       47.22     11.37 o 
   0   8  12        3.27        9.75      9.26 o 
   1   8  12       32.32       22.14      7.94 o 
   2   8  12      234.77      312.79     47.88 o 
   3   8  12       23.36       50.33     14.68 o 
   4   8  12        0.03        0.00     10.48 o 
 -11   0  13       13.66       16.30      6.29 o 
  -9   0  13      359.58      345.07     25.69 o 
  -7   0  13     1247.57     1137.98     80.58 o 
  -5   0  13        2.76       -2.57      8.04 o 
  -3   0  13        2.83        4.34      4.08 o 
  -1   0  13      492.38      516.39     24.28 o 
   1   0  13     5398.55     5676.86     69.62 o 
   3   0  13     1362.08     1444.42     39.76 o 
   5   0  13      536.82      540.47     25.61 o 
   7   0  13      166.08      163.17     19.54 o 
   9   0  13     1065.60     1077.48     57.37 o 
  11   0  13        9.63        2.43      8.91 o 
 -12   1  13      187.93      224.79     16.99 o 
 -11   1  13      258.20      247.32     16.22 o 
 -10   1  13      439.05      424.87     21.47 o 
  -9   1  13        1.58       -0.39      2.71 o 
  -8   1  13      124.82      131.99      9.51 o 
  -7   1  13       94.60       85.48      6.61 o 
  -6   1  13       23.61       15.56      4.36 o 
  -5   1  13      119.43      120.30      9.45 o 
  -4   1  13      145.04      141.59     11.71 o 
  -3   1  13       92.85       93.99      9.24 o 
  -2   1  13       64.71       43.57      5.65 o 
  -1   1  13      152.37      196.39      8.78 o 
   0   1  13       20.59       20.13      3.81 o 
   1   1  13      215.60      208.37     10.01 o 
   2   1  13       26.15       23.83      3.98 o 
   3   1  13      937.64      996.54     20.83 o 
   4   1  13       45.78       46.09      6.06 o 
   5   1  13      852.80      880.90     26.70 o 
   6   1  13      177.37      185.39     14.49 o 
   7   1  13      303.26      269.52     15.50 o 
   8   1  13      346.69      346.29     21.24 o 
   9   1  13      402.72      428.11     29.65 o 
  10   1  13       62.56       63.11     11.58 o 
  11   1  13        1.00        3.80      6.17 o 
  12   1  13       36.14       38.09     11.18 o 
 -12   2  13       44.84       36.35     11.18 o 
 -11   2  13       24.27       20.91      4.45 o 
 -10   2  13       28.85       20.56      3.61 o 
  -9   2  13       17.80       21.29      3.77 o 
  -8   2  13      178.07      169.08      9.52 o 
  -7   2  13      338.31      324.06     16.96 o 
  -6   2  13     1493.27     1407.22     52.35 o 
  -5   2  13      264.53      257.17     25.94 o 
  -4   2  13      255.97      229.44     12.69 o 
  -3   2  13     1123.11     1125.42     28.39 o 
  -2   2  13       59.35       63.30      3.98 o 
  -1   2  13      158.05      166.37     10.94 o 
   0   2  13      416.25      418.99     16.65 o 
   1   2  13      240.68      265.34     11.03 o 
   2   2  13      548.49      583.18     17.28 o 
   3   2  13      292.38      317.59     15.81 o 
   4   2  13       41.35       42.35      4.44 o 
   5   2  13      600.68      647.91     23.03 o 
   6   2  13        1.01        0.64      3.24 o 
   7   2  13      141.62      154.39     13.79 o 
   8   2  13       25.95       24.72      7.77 o 
   9   2  13        2.02        2.78      4.96 o 
  10   2  13       91.59       86.75     20.99 o 
  11   2  13       29.59       21.98      6.27 o 
  12   2  13       70.64       69.90     20.27 o 
 -11   3  13        8.98       12.47      4.26 o 
 -10   3  13      160.56      161.22     13.06 o 
  -9   3  13       98.20       96.31      8.05 o 
  -8   3  13       37.55       33.08      4.08 o 
  -7   3  13      287.28      304.52     21.79 o 
  -6   3  13       58.25       38.35      9.25 o 
  -5   3  13       19.67       18.64      5.35 o 
  -4   3  13       29.51       30.28      6.58 o 
  -3   3  13      550.63      528.18     28.05 o 
  -2   3  13     1693.52     1660.32     30.48 o 
  -1   3  13       65.88       62.96      6.55 o 
   0   3  13      125.56      131.21      8.10 o 
   1   3  13      176.62      159.52     13.06 o 
   2   3  13      216.62      188.60     11.66 o 
   3   3  13       50.71       43.51      8.28 o 
   4   3  13      236.09      233.03     16.29 o 
   5   3  13      288.59      246.05     17.58 o 
   6   3  13       21.76       13.58      4.79 o 
   7   3  13      666.17      664.67     31.18 o 
   8   3  13      168.69      176.35     15.63 o 
   9   3  13      109.85       83.29     11.97 o 
  10   3  13      689.23      744.44     42.79 o 
  11   3  13       56.90       57.90     11.01 o 
 -11   4  13       19.51       16.13      8.04 o 
 -10   4  13       29.76       24.73      4.18 o 
  -9   4  13      115.65      110.43     12.11 o 
  -8   4  13       20.01       11.34      7.21 o 
  -7   4  13      247.68      254.68     20.94 o 
  -6   4  13      286.03      294.25     21.81 o 
  -5   4  13      571.62      568.44     29.85 o 
  -4   4  13       81.64       81.77      9.64 o 
  -3   4  13      806.08      771.19     26.18 o 
  -2   4  13       52.23       35.80      6.28 o 
  -1   4  13      880.23      854.18     26.37 o 
   0   4  13     1586.95     1619.37     49.30 o 
   1   4  13      583.63      526.31     26.39 o 
   2   4  13     1312.00     1266.88     81.43 o 
   3   4  13      103.45       71.49     16.42 o 
   4   4  13        1.42        4.54      3.39 o 
   5   4  13      160.60      170.32     14.79 o 
   6   4  13      161.31      167.41     15.24 o 
   7   4  13      109.38      140.09     22.63 o 
   8   4  13       54.48       37.47      9.56 o 
   9   4  13      132.51       99.37     13.16 o 
  10   4  13        0.16       -1.98      5.17 o 
  -9   5  13       10.15        5.98      6.05 o 
  -8   5  13      145.64      158.43     19.01 o 
  -7   5  13        3.25        6.53      4.60 o 
  -6   5  13        8.09        1.14      5.03 o 
  -5   5  13        1.36        5.10      4.26 o 
  -4   5  13       88.88      104.72     11.62 o 
  -3   5  13      224.41      248.83     15.43 o 
  -2   5  13      450.36      428.98     20.18 o 
  -1   5  13      609.73      592.61     23.23 o 
   0   5  13      780.53      723.46     29.26 o 
   1   5  13      317.01      334.34     19.75 o 
   2   5  13      182.68      167.44     20.88 o 
   3   5  13       47.64       35.90     10.57 o 
   4   5  13       35.07       30.50      7.77 o 
   5   5  13        0.48        0.49      4.22 o 
   6   5  13       33.58       24.26      5.02 o 
   7   5  13       89.49      116.27     16.13 o 
   8   5  13      105.71      113.81     14.03 o 
   9   5  13       90.55       84.57     11.53 o 
  10   5  13       20.40       17.75      8.11 o 
  -8   6  13      116.36      162.67     19.35 o 
  -7   6  13      163.45      196.68     26.74 o 
  -6   6  13       19.51       14.94      6.21 o 
  -5   6  13        2.28       -0.07      5.54 o 
  -4   6  13       40.86       31.67      7.87 o 
  -3   6  13      113.05      115.93     12.98 o 
  -2   6  13        0.70        0.84      3.45 o 
  -1   6  13        0.15       -1.09      3.55 o 
   0   6  13      120.98      108.04     14.07 o 
   1   6  13      635.96      698.25     30.38 o 
   2   6  13       36.72       38.52     12.26 o 
   3   6  13       59.88       50.76     13.77 o 
   4   6  13        3.83        3.89      5.61 o 
   5   6  13      216.77      199.64     19.97 o 
   6   6  13       30.73       20.99     10.37 o 
   7   6  13       31.93       29.29      7.08 o 
   8   6  13        0.05        2.07      6.17 o 
  -7   7  13        3.17        3.84     11.18 o 
  -6   7  13       88.82       99.22     18.17 o 
  -5   7  13      110.70      153.02     20.81 o 
  -4   7  13      239.74      282.10     26.85 o 
  -3   7  13       44.23       53.41     22.02 o 
  -2   7  13      273.27      276.57     27.46 o 
  -1   7  13      208.46      238.13     24.96 o 
   0   7  13      187.05      209.87     23.16 o 
   1   7  13       11.32        7.36      6.68 o 
   2   7  13        5.72       22.35      7.30 o 
   3   7  13       60.82       51.41     22.54 o 
   4   7  13      107.45       93.88     16.02 o 
   5   7  13        0.00        2.33      5.48 o 
   6   7  13       81.53       74.71     17.07 o 
  -3   8  13        1.56        1.05      9.79 o 
  -2   8  13        0.01        6.05     11.18 o 
  -1   8  13       21.65       20.95      9.49 o 
   0   8  13        2.42        5.46      6.96 o 
   1   8  13        0.59       -6.67      6.67 o 
   2   8  13       11.34       14.68      9.79 o 
   3   8  13      130.37      107.99     31.45 o 
 -12   0  14      588.43      688.83     69.55 o 
 -10   0  14      406.16      367.88     26.89 o 
  -8   0  14       29.56       40.95      8.92 o 
  -6   0  14      333.00      320.45     42.11 o 
  -4   0  14        0.77       -3.10      3.10 o 
  -2   0  14      374.65      340.62     21.10 o 
   0   0  14     2098.50     2129.16     46.78 o 
   2   0  14       19.61       28.92      6.73 o 
   4   0  14        0.52        4.64      3.24 o 
   6   0  14     3007.28     3076.61    179.98 o 
   8   0  14       22.40       19.81      6.31 o 
  10   0  14      782.40      743.39     48.45 o 
 -12   1  14       27.85       26.91     11.88 o 
 -11   1  14       13.64       11.26      4.00 o 
 -10   1  14       62.07       58.56      6.77 o 
  -9   1  14      119.09      106.07      9.18 o 
  -8   1  14        3.08        8.20      2.41 o 
  -7   1  14      307.05      314.98     17.53 o 
  -6   1  14       59.75       49.53      6.87 o 
  -5   1  14       17.33       24.70      6.14 o 
  -4   1  14      780.48      781.63     24.49 o 
  -3   1  14      207.21      200.93     11.92 o 
  -2   1  14        3.82        2.96      2.22 o 
  -1   1  14      288.40      306.82     11.35 o 
   0   1  14      179.82      181.80     10.21 o 
   1   1  14       89.99      102.75      7.21 o 
   2   1  14     1943.88     2063.89     33.84 o 
   3   1  14      223.99      229.60     10.10 o 
   4   1  14     1889.15     1888.94     41.00 o 
   5   1  14      109.33       95.32     10.14 o 
   6   1  14       18.34       10.82      3.76 o 
   7   1  14      423.55      425.32     20.04 o 
   8   1  14      130.80      129.56     12.97 o 
   9   1  14       91.45       88.45     15.82 o 
  10   1  14      207.22      188.68     22.98 o 
  11   1  14        2.68        0.36      5.58 o 
  12   1  14        1.64      -11.53     11.53 o 
 -11   2  14      194.52      206.85     15.03 o 
 -10   2  14      349.02      345.56     16.48 o 
  -9   2  14      408.88      428.59     16.94 o 
  -8   2  14       23.69       20.72      4.35 o 
  -7   2  14        1.84        2.78      2.97 o 
  -6   2  14      221.04      219.47     16.58 o 
  -5   2  14      627.96      588.84     28.41 o 
  -4   2  14        0.72        2.93      2.22 o 
  -3   2  14      199.73      193.49      8.77 o 
  -2   2  14      119.70      103.32      9.88 o 
  -1   2  14       84.09       71.44      7.83 o 
   0   2  14      565.93      565.36     20.13 o 
   1   2  14       44.51       49.08      5.43 o 
   2   2  14       61.72       61.33      7.11 o 
   3   2  14      454.52      424.18     17.57 o 
   4   2  14       33.77       32.00      5.80 o 
   5   2  14      218.25      202.56     15.31 o 
   6   2  14       18.16       10.17      4.23 o 
   7   2  14      907.37      944.25     36.49 o 
   8   2  14       10.36       16.73      7.98 o 
   9   2  14      327.66      361.71     28.19 o 
  10   2  14       30.49       28.16      7.12 o 
  11   2  14        2.67        4.44      5.90 o 
 -11   3  14       50.61       36.58      8.04 o 
 -10   3  14       24.85       27.34      4.20 o 
  -9   3  14       21.98        9.14      4.92 o 
  -8   3  14       72.23       54.63      8.90 o 
  -7   3  14       95.29       90.20     12.41 o 
  -6   3  14      399.65      432.81     25.27 o 
  -5   3  14     2482.45     2414.80     51.81 o 
  -4   3  14      235.26      233.38     15.18 o 
  -3   3  14        0.00        0.79      2.62 o 
  -2   3  14       57.64       51.53      6.20 o 
  -1   3  14     1288.04     1265.79     37.41 o 
   0   3  14       28.32       26.00      4.25 o 
   1   3  14        0.34        1.02      2.02 o 
   2   3  14        3.35        6.01      3.00 o 
   3   3  14      326.26      338.27     14.94 o 
   4   3  14        1.90        2.50      3.25 o 
   5   3  14      315.12      325.88     20.34 o 
   6   3  14       22.21       22.89      5.77 o 
   7   3  14      203.66      193.91     15.96 o 
   8   3  14       19.24       16.06      6.26 o 
   9   3  14       49.34       27.56     10.10 o 
  10   3  14        0.47       -1.27      5.62 o 
  11   3  14      109.61      120.46     22.72 o 
 -10   4  14       86.29      102.50     15.98 o 
  -9   4  14      103.82      110.50     16.17 o 
  -8   4  14      182.15      154.88     16.80 o 
  -7   4  14        0.06        9.19      4.67 o 
  -6   4  14       37.89       36.86      9.10 o 
  -5   4  14       72.67       79.00     14.58 o 
  -4   4  14     1171.93     1182.51     33.75 o 
  -3   4  14      278.88      286.52     15.93 o 
  -2   4  14      747.49      725.15     24.99 o 
  -1   4  14      308.77      318.95     16.11 o 
   0   4  14      114.80       97.98      9.37 o 
   1   4  14      200.77      163.82     14.76 o 
   2   4  14      619.84      604.41     28.45 o 
   3   4  14       59.95       51.53     10.95 o 
   4   4  14        2.39        8.89      4.40 o 
   5   4  14      881.90      830.40     34.22 o 
   6   4  14        2.10        2.84      3.75 o 
   7   4  14        1.14       -1.92      4.99 o 
   8   4  14      255.89      291.97     28.39 o 
   9   4  14        4.94       -4.00      5.91 o 
  10   4  14      115.40      106.13     14.98 o 
  -9   5  14       27.26        8.19      6.62 o 
  -8   5  14       55.17       41.34      9.30 o 
  -7   5  14       11.74        5.02      4.61 o 
  -6   5  14       65.24       68.08     16.72 o 
  -5   5  14        8.45        4.39      4.25 o 
  -4   5  14      202.62      198.15     13.79 o 
  -3   5  14      124.08      116.42     11.91 o 
  -2   5  14       59.32       62.81      8.65 o 
  -1   5  14      167.16      154.07     11.49 o 
   0   5  14     1086.77     1148.21     37.45 o 
   1   5  14       29.12       22.76      5.97 o 
   2   5  14       72.84       95.87     12.83 o 
   3   5  14        6.08        7.06      4.91 o 
   4   5  14       33.25       34.09      8.42 o 
   5   5  14       85.36       78.38     13.97 o 
   6   5  14       71.60       68.18     13.07 o 
   7   5  14       33.03       33.00      7.62 o 
   8   5  14       21.18       17.28      7.87 o 
   9   5  14        8.69        5.18      6.91 o 
  10   5  14       18.18       27.26     12.58 o 
  -8   6  14        2.66        3.15     10.48 o 
  -7   6  14       54.54       60.26     29.88 o 
  -6   6  14       59.98       47.84     12.76 o 
  -5   6  14       51.09       53.08     10.27 o 
  -4   6  14        0.09        0.75      4.81 o 
  -3   6  14      441.46      477.54     22.45 o 
  -2   6  14        3.91       -3.78      3.78 o 
  -1   6  14      303.16      306.76     19.65 o 
   0   6  14        7.85        1.74      3.61 o 
   1   6  14        3.67        1.10      3.82 o 
   2   6  14       55.41       35.99      8.42 o 
   3   6  14        1.17        4.70      5.67 o 
   4   6  14       54.87       67.49     12.90 o 
   5   6  14      182.97      187.42     19.97 o 
   6   6  14       82.58       83.23     12.49 o 
   7   6  14      238.24      245.23     23.22 o 
  -6   7  14       33.72       18.75      7.47 o 
  -5   7  14      170.60      199.50     24.46 o 
  -4   7  14       10.72       12.53      6.64 o 
  -3   7  14       16.31        5.53      5.96 o 
  -2   7  14        0.07        5.39      6.27 o 
  -1   7  14        4.53        2.73      5.79 o 
   0   7  14       57.92       89.43     18.12 o 
   1   7  14      263.94      311.04     22.91 o 
   2   7  14        2.43        2.68      5.09 o 
   3   7  14      172.37      192.01     34.42 o 
   4   7  14        4.30        3.59      5.16 o 
   5   7  14        1.67        4.33      5.71 o 
   6   7  14       25.91       25.86     10.48 o 
  -2   8  14      124.26      151.33     38.09 o 
  -1   8  14        9.86        5.71     18.35 o 
   0   8  14       19.48       29.54      8.25 o 
   1   8  14        4.65       13.70      7.26 o 
   2   8  14       37.10       20.97     12.93 o 
 -11   0  15        4.31        1.20      5.11 o 
  -9   0  15        4.63        7.20      4.07 o 
  -7   0  15      147.47      134.09     20.49 o 
  -5   0  15        5.24        3.98      5.77 o 
  -3   0  15      927.70      896.00     36.65 o 
  -1   0  15       35.25       36.74      6.67 o 
   1   0  15     4689.11     4775.78     64.70 o 
   3   0  15     2722.81     2668.20     58.03 o 
   5   0  15       83.93       87.00     11.70 o 
   7   0  15     3053.83     3067.88     92.89 o 
   9   0  15      165.86      169.57     49.10 o 
  11   0  15       61.91       60.81     22.37 o 
 -12   1  15      300.18      329.21     45.43 o 
 -11   1  15       58.44       71.00      7.37 o 
 -10   1  15      556.10      553.21     22.06 o 
  -9   1  15        4.89        3.30      2.40 o 
  -8   1  15      337.91      338.25     18.75 o 
  -7   1  15        8.47        7.31      3.68 o 
  -6   1  15      416.33      364.77     14.30 o 
  -5   1  15       80.98       83.33     13.97 o 
  -4   1  15      366.28      360.68     17.08 o 
  -3   1  15      528.60      494.44     19.31 o 
  -2   1  15      453.75      442.23     16.35 o 
  -1   1  15       27.36       19.91      3.84 o 
   0   1  15      123.14      108.05      8.13 o 
   1   1  15      198.81      177.67      9.81 o 
   2   1  15        7.24        8.79      2.62 o 
   3   1  15      238.12      232.54     11.57 o 
   4   1  15      625.32      632.32     24.74 o 
   5   1  15      620.09      675.91     24.41 o 
   6   1  15      308.20      337.94     17.61 o 
   7   1  15        0.43       -1.06      3.41 o 
   8   1  15      117.48       99.36     14.13 o 
   9   1  15       54.83       32.74      8.87 o 
  10   1  15       13.71       10.25      5.28 o 
  11   1  15       15.60       11.59      6.08 o 
 -11   2  15        1.25       -1.51      3.95 o 
 -10   2  15        0.70        4.45      3.99 o 
  -9   2  15      252.42      257.23     17.40 o 
  -8   2  15      213.81      233.31     16.08 o 
  -7   2  15      249.75      231.75     15.40 o 
  -6   2  15      257.22      237.37     16.46 o 
  -5   2  15      131.65      131.65     10.71 o 
  -4   2  15      197.55      207.07      9.54 o 
  -3   2  15      433.89      415.98     19.42 o 
  -2   2  15      111.76      121.83     10.40 o 
  -1   2  15        4.15        3.50      2.16 o 
   0   2  15      800.68      751.83     21.62 o 
   1   2  15     1542.20     1670.03     43.60 o 
   2   2  15     1852.42     1852.92     43.55 o 
   3   2  15        6.85        5.30      2.73 o 
   4   2  15      776.01      779.52     25.60 o 
   5   2  15       75.71       74.34     11.20 o 
   6   2  15      134.05      121.09     14.00 o 
   7   2  15        9.82        7.67      4.31 o 
   8   2  15      141.49      144.96     14.10 o 
   9   2  15      109.26      110.57     18.12 o 
  10   2  15       90.11      117.87     22.47 o 
  11   2  15       11.75       22.19      7.51 o 
 -10   3  15      194.48      179.39     19.65 o 
  -9   3  15       53.03       37.25      6.58 o 
  -8   3  15      163.93      167.61     15.14 o 
  -7   3  15      136.08      143.16     16.42 o 
  -6   3  15      339.93      357.77     22.41 o 
  -5   3  15      443.45      423.97     19.41 o 
  -4   3  15     1391.18     1352.56     36.43 o 
  -3   3  15      129.15      130.83      9.93 o 
  -2   3  15        9.33        7.25      2.90 o 
  -1   3  15       75.46       67.52      6.40 o 
   0   3  15       57.05       56.56      5.02 o 
   1   3  15       26.71       22.22      3.99 o 
   2   3  15      206.28      198.54     12.18 o 
   3   3  15      271.01      242.24     12.88 o 
   4   3  15      188.34      162.08     10.11 o 
   5   3  15      441.62      439.80     24.14 o 
   6   3  15      187.90      164.22     14.81 o 
   7   3  15      324.88      328.01     21.79 o 
   8   3  15      122.87      112.79     15.27 o 
   9   3  15       69.56       58.18     10.36 o 
  10   3  15       83.86       66.38     11.79 o 
  -9   4  15      186.38      209.19     21.44 o 
  -8   4  15       45.28       49.82      9.49 o 
  -7   4  15      181.88      175.66     16.90 o 
  -6   4  15      315.56      315.59     22.34 o 
  -5   4  15       74.81       61.27     10.79 o 
  -4   4  15       13.39        9.01      3.50 o 
  -3   4  15       15.00        6.71      3.29 o 
  -2   4  15      345.16      349.77     17.15 o 
  -1   4  15      160.11      151.96     10.81 o 
   0   4  15      192.68      197.85     12.26 o 
   1   4  15        0.29        2.27      3.15 o 
   2   4  15       13.31        6.07      3.39 o 
   3   4  15       47.04       34.72      6.77 o 
   4   4  15        7.47        7.99      4.73 o 
   5   4  15      102.50       87.73     15.07 o 
   6   4  15        0.54        2.98      4.10 o 
   7   4  15      167.73      140.49     14.68 o 
   8   4  15      146.18      129.41     16.84 o 
   9   4  15      168.82      182.64     17.06 o 
  10   4  15       49.92       51.05     13.58 o 
  -8   5  15       52.55       49.30      9.72 o 
  -7   5  15       14.60        7.26      4.74 o 
  -6   5  15        0.89        1.47      5.03 o 
  -5   5  15      491.80      528.12     26.57 o 
  -4   5  15       45.68       42.36      7.41 o 
  -3   5  15      842.38      856.38     29.71 o 
  -2   5  15       97.85       98.65     10.59 o 
  -1   5  15       17.21       22.17      5.35 o 
   0   5  15      610.08      583.06     26.39 o 
   1   5  15        3.57        6.76      3.81 o 
   2   5  15        2.91        4.50      3.52 o 
   3   5  15      191.67      165.70     15.10 o 
   4   5  15       85.29       83.48     15.39 o 
   5   5  15      425.19      482.76     32.79 o 
   6   5  15       49.90       43.11     10.90 o 
   7   5  15      163.50      148.20     18.95 o 
   8   5  15       15.16       12.18      5.59 o 
   9   5  15       64.69       63.00     14.23 o 
  -7   6  15       10.52        8.42      5.54 o 
  -6   6  15       82.73       94.01     14.29 o 
  -5   6  15       40.23       37.13      8.49 o 
  -4   6  15      116.98      108.41     12.87 o 
  -3   6  15        4.41        5.94      3.74 o 
  -2   6  15       98.77      116.08     12.92 o 
  -1   6  15       16.27        8.99      4.54 o 
   0   6  15      107.05      114.48     12.31 o 
   1   6  15      484.70      500.60     25.96 o 
   2   6  15       30.81       42.59      8.31 o 
   3   6  15      251.21      237.31     27.55 o 
   4   6  15      127.28      144.99     17.23 o 
   5   6  15        4.80        3.13      4.83 o 
   6   6  15        1.25       -2.10      5.31 o 
   7   6  15       18.10       14.59      5.98 o 
  -6   7  15       57.30       41.59     14.68 o 
  -5   7  15       33.33       33.17      9.11 o 
  -4   7  15       80.87       66.04     13.96 o 
  -3   7  15      175.77      163.13     42.46 o 
  -2   7  15      212.19      267.85     26.51 o 
  -1   7  15       30.99       34.67      8.50 o 
   0   7  15       40.79       47.52      9.81 o 
   1   7  15       44.10       35.97      8.67 o 
   2   7  15      138.94      158.18     17.12 o 
   3   7  15       66.08       58.05     13.22 o 
   4   7  15      229.99      290.96     25.29 o 
   5   7  15        7.13       11.14      7.51 o 
  -2   8  15        0.21       -1.40     12.23 o 
  -1   8  15      198.23      267.70     44.73 o 
   0   8  15        6.31       14.33     10.83 o 
 -10   0  16        9.76        5.94      4.27 o 
  -8   0  16      123.76      123.28     22.57 o 
  -6   0  16      395.31      362.67     45.61 o 
  -4   0  16      113.24      117.41     15.77 o 
  -2   0  16      802.23      729.52     33.00 o 
   0   0  16       96.09       96.63     10.85 o 
   2   0  16     1218.07     1225.77     35.66 o 
   4   0  16     1752.66     1788.50     50.29 o 
   6   0  16        0.08        5.15      5.21 o 
   8   0  16        0.17       -5.29      5.29 o 
  10   0  16      221.27      257.57     39.49 o 
 -11   1  16      194.65      212.20     11.96 o 
 -10   1  16      164.58      186.77     15.54 o 
  -9   1  16       62.05       64.53      8.09 o 
  -8   1  16       82.23       74.99      8.27 o 
  -7   1  16        6.26        4.18      2.32 o 
  -6   1  16       13.90        9.38      3.82 o 
  -5   1  16      242.58      242.14     18.30 o 
  -4   1  16        7.32        9.84      4.22 o 
  -3   1  16      169.24      155.00     11.15 o 
  -2   1  16      501.28      491.05     17.76 o 
  -1   1  16      118.31      102.44      9.69 o 
   0   1  16     1620.15     1577.86     53.32 o 
   1   1  16      404.45      385.46     15.01 o 
   2   1  16     2095.26     2167.98     37.09 o 
   3   1  16      947.84      998.59     25.34 o 
   4   1  16       25.01       18.46      6.32 o 
   5   1  16      639.67      596.10     23.32 o 
   6   1  16      328.09      351.90     18.20 o 
   7   1  16      345.04      326.30     20.64 o 
   8   1  16       58.57       63.85     14.77 o 
   9   1  16       13.33       11.79      6.32 o 
  10   1  16        1.51       -3.29      5.64 o 
  11   1  16      262.06      335.15     38.44 o 
 -11   2  16      129.47      133.34     15.70 o 
 -10   2  16       37.21       16.06      4.81 o 
  -9   2  16       64.34       54.82      7.71 o 
  -8   2  16      455.40      458.58     22.87 o 
  -7   2  16     1032.77     1058.66     33.46 o 
  -6   2  16       20.11       22.12      5.96 o 
  -5   2  16      649.20      630.75     34.69 o 
  -4   2  16       25.69       22.94      6.79 o 
  -3   2  16       24.86       22.66      5.58 o 
  -2   2  16      135.61      148.39     13.26 o 
  -1   2  16      655.58      632.25     21.21 o 
   0   2  16       26.44       17.73      3.82 o 
   1   2  16       61.73       51.19      7.14 o 
   2   2  16      189.19      209.25     12.58 o 
   3   2  16      306.19      318.69     15.88 o 
   4   2  16      869.93      825.34     34.87 o 
   5   2  16        4.22        6.10      3.46 o 
   6   2  16        9.34        4.65      3.68 o 
   7   2  16       66.87       62.84     14.75 o 
   8   2  16        1.61        0.09      4.93 o 
   9   2  16       78.05       57.71     11.77 o 
  10   2  16        2.94        3.38      5.55 o 
  11   2  16       21.93        5.00     15.03 o 
 -10   3  16       13.83       14.02      7.51 o 
  -9   3  16      218.92      212.67     16.36 o 
  -8   3  16       12.22       10.57      4.05 o 
  -7   3  16      135.30      132.15     16.38 o 
  -6   3  16      240.66      276.48     19.15 o 
  -5   3  16        1.97        1.29      2.75 o 
  -4   3  16        4.75        7.74      3.33 o 
  -3   3  16       76.11       65.37      6.89 o 
  -2   3  16      202.48      178.82     13.58 o 
  -1   3  16      218.73      223.63     16.39 o 
   0   3  16      422.83      378.74     23.12 o 
   1   3  16        1.04        3.45      5.37 o 
   2   3  16      635.76      619.28     33.06 o 
   3   3  16        5.41        9.82      5.28 o 
   4   3  16      744.80      757.71     40.44 o 
   5   3  16       53.37       53.87      5.85 o 
   6   3  16       93.08       89.96     13.51 o 
   7   3  16       46.56       48.44      8.36 o 
   8   3  16        9.98       10.36      4.69 o 
   9   3  16      282.57      336.04     31.75 o 
  10   3  16       80.18       72.11     12.50 o 
  -9   4  16      109.39       96.05     12.62 o 
  -8   4  16       10.95       11.50      4.83 o 
  -7   4  16        7.91        6.03      4.24 o 
  -6   4  16      149.57      152.67     15.04 o 
  -5   4  16      390.94      410.31     26.74 o 
  -4   4  16      203.50      205.29     15.22 o 
  -3   4  16       13.33       22.35      4.55 o 
  -2   4  16        0.12       -2.44      2.44 o 
  -1   4  16        0.96        1.46      2.28 o 
   0   4  16       12.51       13.43      4.04 o 
   1   4  16       42.68       38.48     10.29 o 
   2   4  16       79.32       72.25      9.37 o 
   3   4  16       57.27       39.63      6.89 o 
   4   4  16       10.45       15.82      4.18 o 
   5   4  16       24.40       20.25      7.34 o 
   6   4  16      260.80      284.01     24.39 o 
   7   4  16       78.56       64.20     11.56 o 
   8   4  16       37.64       42.65     12.10 o 
   9   4  16      115.70      109.80     15.54 o 
  10   4  16       38.37       35.65     16.43 o 
  -8   5  16       53.82       52.93      8.85 o 
  -7   5  16      118.21      134.83     13.91 o 
  -6   5  16       34.20       28.40      8.61 o 
  -5   5  16       52.06       48.04      9.95 o 
  -4   5  16       14.62       17.24      4.33 o 
  -3   5  16      573.53      541.44     23.53 o 
  -2   5  16        1.82        1.15      3.01 o 
  -1   5  16      227.84      196.84     14.89 o 
   0   5  16        0.93        1.71      3.17 o 
   1   5  16       10.20       18.06      4.65 o 
   2   5  16      445.49      439.24     25.86 o 
   3   5  16       43.47       33.27      7.79 o 
   4   5  16      282.90      273.29     23.89 o 
   5   5  16       74.46       63.84     13.07 o 
   6   5  16       79.16       69.67     12.28 o 
   7   5  16        5.10        9.17      5.18 o 
   8   5  16       18.79       10.25      5.89 o 
  -7   6  16       53.57       29.02     22.37 o 
  -6   6  16       17.00       13.82      9.61 o 
  -5   6  16      462.92      563.07     32.65 o 
  -4   6  16       30.28       20.69      5.54 o 
  -3   6  16      567.69      642.82     26.88 o 
  -2   6  16      136.05      149.26     13.56 o 
  -1   6  16       10.49        6.28      3.80 o 
   0   6  16      176.11      185.81     14.86 o 
   1   6  16       42.06       33.48      7.59 o 
   2   6  16      110.63      120.78     15.94 o 
   3   6  16      185.75      218.68     18.78 o 
   4   6  16       85.04       93.68     15.59 o 
   5   6  16      250.26      264.39     22.98 o 
   6   6  16      120.59       99.75     13.48 o 
  -6   7  16      251.79      306.15     43.69 o 
  -5   7  16       36.28       53.47     15.03 o 
  -4   7  16        5.45        5.69      6.71 o 
  -3   7  16       18.73        8.33      6.52 o 
  -2   7  16      125.36      114.03     17.33 o 
  -1   7  16      177.60      225.87     29.01 o 
   0   7  16       17.34       23.56      6.37 o 
   1   7  16      257.44      306.53     22.85 o 
   2   7  16        8.53        4.64      5.13 o 
   3   7  16      104.63      105.09     12.52 o 
   4   7  16        1.01        7.18      5.70 o 
   5   7  16        3.77      -11.53     11.53 o 
  -2   8  16       55.79      105.19     29.71 o 
 -11   0  17      393.32      383.73     49.98 o 
  -9   0  17       58.49       49.63     14.68 o 
  -7   0  17       12.01        5.85      6.99 o 
  -5   0  17      204.16      198.36     23.34 o 
  -3   0  17       56.80       66.55     13.39 o 
  -1   0  17      771.62      675.35     31.88 o 
   1   0  17     2633.03     2513.80     50.16 o 
   3   0  17        1.05        4.11      3.48 o 
   5   0  17      560.44      535.80     28.06 o 
   7   0  17        2.18       -0.45      5.12 o 
   9   0  17      506.22      537.48     40.38 o 
 -11   1  17      161.34      185.39     13.78 o 
 -10   1  17       46.74       41.82      6.14 o 
  -9   1  17      220.22      208.90     23.81 o 
  -8   1  17       39.06       24.79     13.02 o 
  -7   1  17       69.33       77.84     13.78 o 
  -6   1  17      241.99      225.13     17.67 o 
  -5   1  17      486.21      480.94     28.03 o 
  -4   1  17      210.16      196.18     13.18 o 
  -3   1  17     1155.63     1126.60     31.03 o 
  -2   1  17       31.28       24.83      5.03 o 
  -1   1  17      119.16      131.00     10.49 o 
   0   1  17        6.51        4.10      2.37 o 
   1   1  17       63.66       58.37      8.33 o 
   2   1  17     1904.98     1918.51     42.98 o 
   3   1  17        3.21        2.18      2.46 o 
   4   1  17      762.72      753.94     26.26 o 
   5   1  17        7.52        3.95      3.14 o 
   6   1  17       45.89       36.58      7.14 o 
   7   1  17       10.68       14.13      5.35 o 
   8   1  17      247.39      269.48     23.33 o 
   9   1  17       21.91       25.52      6.58 o 
  10   1  17       33.63       26.73      6.72 o 
  11   1  17        5.85      -11.53     11.53 o 
 -11   2  17       50.55       39.84     13.63 o 
 -10   2  17      229.90      255.40     18.67 o 
  -9   2  17       97.74      105.57     10.30 o 
  -8   2  17       20.05       17.29      4.50 o 
  -7   2  17       18.00       14.65      6.15 o 
  -6   2  17       62.37       46.37     13.39 o 
  -5   2  17      518.28      527.94     28.44 o 
  -4   2  17        3.11       -3.63      3.63 o 
  -3   2  17        9.60        6.80      3.56 o 
  -2   2  17      424.15      432.88     18.63 o 
  -1   2  17       47.99       42.84      6.36 o 
   0   2  17     1831.86     1846.17     34.49 o 
   1   2  17      844.78      809.69     23.90 o 
   2   2  17       72.83       75.86      8.92 o 
   3   2  17       75.06       71.20     10.52 o 
   4   2  17       33.81       39.49      8.27 o 
   5   2  17       58.31       56.07      9.36 o 
   6   2  17        0.50       -3.35      3.60 o 
   7   2  17        1.86        2.00      3.94 o 
   8   2  17      332.57      387.67     29.96 o 
   9   2  17       24.97       16.67      5.98 o 
  10   2  17      162.38      194.21     18.44 o 
 -10   3  17      139.96      133.92     25.72 o 
  -9   3  17      111.00      117.49     11.07 o 
  -8   3  17       30.47       20.60      7.21 o 
  -7   3  17      140.92      155.99     14.76 o 
  -6   3  17      149.57      153.31     15.30 o 
  -5   3  17       23.58       24.47      4.71 o 
  -4   3  17      709.59      703.36     20.35 o 
  -3   3  17      283.58      256.62     18.67 o 
  -2   3  17       11.64       12.14      4.53 o 
  -1   3  17       97.21       83.22     12.47 o 
   0   3  17      377.26      391.41     22.14 o 
   1   3  17       14.89        7.73     13.11 o 
   2   3  17       31.23       30.40      8.53 o 
   3   3  17        9.94        5.29      4.12 o 
   4   3  17       10.58       15.52      4.71 o 
   5   3  17        2.35       -2.22      3.88 o 
   6   3  17       36.85       36.00      7.59 o 
   7   3  17        2.13        3.89      4.33 o 
   8   3  17        0.11       -2.67      4.40 o 
   9   3  17        0.06       -2.92      5.48 o 
  10   3  17        1.50       11.88     13.28 o 
  -9   4  17       48.59       57.15     10.96 o 
  -8   4  17       27.14       29.63     10.48 o 
  -7   4  17       35.72       41.51      7.41 o 
  -6   4  17        0.13       -3.88      3.88 o 
  -5   4  17       16.61        6.62      4.10 o 
  -4   4  17      128.63      122.49     11.69 o 
  -3   4  17      105.64       82.37      8.79 o 
  -2   4  17       51.71       49.74      6.60 o 
  -1   4  17       27.30       31.68      5.16 o 
   0   4  17       44.29       27.65      5.16 o 
   1   4  17      341.92      335.37     17.53 o 
   2   4  17       60.51       61.77      7.56 o 
   3   4  17       78.35       65.81      8.52 o 
   4   4  17        0.30       -3.53      3.63 o 
   5   4  17       13.37        8.34      3.70 o 
   6   4  17       59.75       64.77     12.08 o 
   7   4  17      436.29      485.10     33.01 o 
   8   4  17       74.07      102.53     21.61 o 
   9   4  17      215.41      257.47     26.54 o 
  -8   5  17        3.29        0.13      5.29 o 
  -7   5  17       46.70       34.41     12.97 o 
  -6   5  17       18.05       11.58      4.56 o 
  -5   5  17      263.95      271.95     20.72 o 
  -4   5  17      230.07      232.01     15.09 o 
  -3   5  17      451.86      510.00     22.63 o 
  -2   5  17      178.67      177.49     12.59 o 
  -1   5  17        6.67        4.82      3.43 o 
   0   5  17      123.27      118.68     11.82 o 
   1   5  17       39.97       35.78      6.89 o 
   2   5  17        0.13        5.15      4.43 o 
   3   5  17      370.59      399.74     21.84 o 
   4   5  17        0.29       -3.36      3.36 o 
   5   5  17      187.39      191.68     19.68 o 
   6   5  17      110.17      111.95     17.38 o 
   7   5  17       16.62       16.09      6.43 o 
   8   5  17        5.12        3.15     10.83 o 
  -7   6  17       25.87       21.53      8.46 o 
  -6   6  17      310.93      335.49     28.54 o 
  -5   6  17       10.80        3.01     10.00 o 
  -4   6  17        2.08        4.42      4.00 o 
  -3   6  17       23.97       25.57      5.77 o 
  -2   6  17      127.84      152.91     13.21 o 
  -1   6  17       16.79       11.15      7.16 o 
   0   6  17       88.02      109.31     12.75 o 
   1   6  17      576.37      576.74     27.92 o 
   2   6  17      259.81      268.63     18.35 o 
   3   6  17       48.99       26.72      6.96 o 
   4   6  17       24.42       19.21      4.44 o 
   5   6  17        6.84       12.81      5.60 o 
   6   6  17        9.63        1.80      6.05 o 
  -4   7  17      142.74      175.44     32.50 o 
  -3   7  17       88.45       90.48     17.51 o 
  -2   7  17       28.62       20.75      7.05 o 
  -1   7  17        0.18       -2.85      7.34 o 
   0   7  17       32.82       39.90      7.97 o 
   1   7  17       11.16       13.39      5.59 o 
   2   7  17      239.38      300.21     25.95 o 
   3   7  17       68.69       60.57      9.51 o 
   4   7  17      122.53       80.03     18.87 o 
 -10   0  18       76.42       75.14     20.27 o 
  -8   0  18      137.94      123.79     23.60 o 
  -6   0  18      238.20      257.24     27.56 o 
  -4   0  18      115.39      116.60     18.42 o 
  -2   0  18      800.61      717.99     34.82 o 
   0   0  18       43.81       41.18      9.00 o 
   2   0  18     1878.08     1935.76     45.61 o 
   4   0  18       85.34       64.48     10.84 o 
   6   0  18      593.91      632.57     63.26 o 
   8   0  18      396.76      363.07     32.59 o 
  10   0  18      116.22      182.78     33.20 o 
 -11   1  18      143.35      144.69     26.56 o 
 -10   1  18      213.29      217.66     26.69 o 
  -9   1  18       21.47       18.88      6.02 o 
  -8   1  18       30.33       22.60      6.87 o 
  -7   1  18        7.40        4.57      5.03 o 
  -6   1  18        2.75        5.11      4.06 o 
  -5   1  18        0.55        2.23      5.40 o 
  -4   1  18      118.29      131.04     11.79 o 
  -3   1  18      542.30      537.60     21.78 o 
  -2   1  18       83.76       90.57      9.18 o 
  -1   1  18     2188.58     2124.41     41.98 o 
   0   1  18        0.67       -1.73      1.86 o 
   1   1  18      569.90      511.66     21.09 o 
   2   1  18       33.50       37.27      6.52 o 
   3   1  18       69.85       62.96      8.59 o 
   4   1  18       53.47       68.96      8.89 o 
   5   1  18        4.07        3.60      3.78 o 
   6   1  18      421.50      446.39     22.41 o 
   7   1  18       37.17       42.27      9.20 o 
   8   1  18      147.69      149.16     16.75 o 
   9   1  18      147.64      143.28     21.17 o 
  10   1  18      143.89      172.79     18.04 o 
 -11   2  18       25.78       31.45     11.88 o 
 -10   2  18        0.01       -2.31      5.24 o 
  -9   2  18       20.97       16.80      3.74 o 
  -8   2  18      157.69      146.49     10.04 o 
  -7   2  18      237.79      234.43     21.90 o 
  -6   2  18       15.58       13.26     13.28 o 
  -5   2  18      989.78     1037.59     41.37 o 
  -4   2  18        5.15        3.52      5.07 o 
  -3   2  18      650.23      636.12     26.10 o 
  -2   2  18      104.83       93.13      9.94 o 
  -1   2  18        3.37        5.62      2.67 o 
   0   2  18       19.71        8.47      2.85 o 
   1   2  18       98.37      112.87      9.52 o 
   2   2  18      567.48      492.97     24.14 o 
   3   2  18        0.07       -2.81      2.81 o 
   4   2  18        2.34        0.54      4.01 o 
   5   2  18       21.84       25.19      5.30 o 
   6   2  18       65.41       60.23     10.07 o 
   7   2  18       32.45       40.11      7.10 o 
   8   2  18        1.04        5.45      5.15 o 
   9   2  18       14.45       19.53      6.87 o 
  10   2  18       13.93       17.07      8.06 o 
 -10   3  18       35.99       44.89     12.76 o 
  -9   3  18       37.41       44.78      6.17 o 
  -8   3  18       17.07       14.33      6.56 o 
  -7   3  18        6.32        6.93      3.58 o 
  -6   3  18      116.91      114.05     10.76 o 
  -5   3  18        1.93        0.78      3.81 o 
  -4   3  18       39.10       30.94      7.09 o 
  -3   3  18      680.99      704.46     32.39 o 
  -2   3  18      623.86      604.81     29.34 o 
  -1   3  18        0.31        0.12      2.84 o 
   0   3  18      211.40      170.74     16.95 o 
   1   3  18      239.09      193.78     22.81 o 
   2   3  18       23.93       16.09      5.37 o 
   3   3  18       41.53       46.68      9.34 o 
   4   3  18      120.37       85.34     15.17 o 
   5   3  18       81.53       89.43     15.60 o 
   6   3  18       63.18       42.07     10.60 o 
   7   3  18      210.61      234.51     18.33 o 
   8   3  18        8.39       12.55      5.40 o 
   9   3  18      212.61      256.76     21.92 o 
  10   3  18        0.39      -12.93     12.93 o 
  -9   4  18      178.61      163.56     30.41 o 
  -8   4  18        0.75       -2.31      4.57 o 
  -7   4  18      185.65      187.51     15.91 o 
  -6   4  18        9.23       17.38      4.42 o 
  -5   4  18      214.19      239.31     14.64 o 
  -4   4  18       62.89       51.44      7.45 o 
  -3   4  18       41.82       42.54      5.66 o 
  -2   4  18       11.95        5.41      3.13 o 
  -1   4  18       12.50        6.06      2.40 o 
   0   4  18      440.89      419.51     33.08 o 
   1   4  18      188.11      186.01     23.17 o 
   2   4  18      139.50      156.07     20.97 o 
   3   4  18        4.81       -1.35      4.13 o 
   4   4  18      191.39      196.55     20.07 o 
   5   4  18        3.67        0.61      2.56 o 
   6   4  18      122.68      115.43      9.14 o 
   7   4  18       15.36       13.39      3.70 o 
   8   4  18       16.25        8.06      5.82 o 
   9   4  18       38.36       43.34     11.88 o 
  -8   5  18      151.01      136.65     25.51 o 
  -7   5  18        6.78        1.05      4.96 o 
  -6   5  18       59.03       71.25     11.21 o 
  -5   5  18      108.94      117.22     14.28 o 
  -4   5  18       37.88       36.48      6.36 o 
  -3   5  18        9.25        2.67      3.86 o 
  -2   5  18       72.05       68.01      9.89 o 
  -1   5  18        1.09       -1.81      3.26 o 
   0   5  18       62.44       57.47      7.96 o 
   1   5  18       73.12       65.92      8.39 o 
   2   5  18      481.07      527.99     26.31 o 
   3   5  18        9.62        7.62      3.53 o 
   4   5  18        1.19       -0.32      4.54 o 
   5   5  18        3.65        4.52      3.74 o 
   6   5  18      157.71      198.28     14.16 o 
   7   5  18        0.39       -3.19      5.89 o 
  -7   6  18       78.78      118.13     30.06 o 
  -6   6  18      223.75      218.78     36.00 o 
  -5   6  18       51.97       60.86     19.22 o 
  -4   6  18      133.38      118.18     11.52 o 
  -3   6  18        0.67       -2.90      4.18 o 
  -2   6  18      368.90      357.31     20.92 o 
  -1   6  18        1.61       -2.72      3.91 o 
   0   6  18       25.03       21.41      5.06 o 
   1   6  18        7.67        1.60      4.78 o 
   2   6  18      269.86      280.33     18.33 o 
   3   6  18      110.39      128.56     12.66 o 
   4   6  18       20.15       19.87      5.42 o 
   5   6  18      125.53      136.39     12.47 o 
  -4   7  18       73.69       72.34     23.07 o 
  -3   7  18       79.29       95.76     30.75 o 
  -2   7  18       16.12        3.15     10.48 o 
  -1   7  18      238.44      232.36     22.49 o 
   0   7  18        3.76        8.85      5.26 o 
   1   7  18      100.65       99.74     16.01 o 
   2   7  18      121.99      126.86     22.37 o 
   3   7  18       48.87       68.50     20.62 o 
  -9   0  19       19.37        6.64      9.09 o 
  -7   0  19      253.49      239.29     27.52 o 
  -5   0  19      461.97      530.59     32.49 o 
  -3   0  19      415.97      391.78     26.94 o 
  -1   0  19      977.68      918.78     39.80 o 
   1   0  19      279.20      270.24     24.34 o 
   3   0  19        0.05        2.07      3.19 o 
   5   0  19       26.76       21.43      7.43 o 
   7   0  19      513.31      572.64     41.27 o 
   9   0  19       20.39       36.35     13.98 o 
 -10   1  19        4.59        7.50     10.31 o 
  -9   1  19       54.19       61.41     17.36 o 
  -8   1  19        5.55        4.99      4.71 o 
  -7   1  19        2.33        0.77      4.63 o 
  -6   1  19      363.68      345.04     23.42 o 
  -5   1  19      161.69      166.26     16.17 o 
  -4   1  19      851.52      799.93     27.97 o 
  -3   1  19      608.29      632.45     24.30 o 
  -2   1  19      187.48      156.63     10.89 o 
  -1   1  19      126.19      119.88     10.72 o 
   0   1  19      183.03      153.89      9.67 o 
   1   1  19        2.41       -2.29      2.29 o 
   2   1  19      167.99      145.63     11.03 o 
   3   1  19      888.81      907.60     33.69 o 
   4   1  19      195.47      189.51     13.01 o 
   5   1  19      824.59      853.87     30.02 o 
   6   1  19      114.77      106.55     16.74 o 
   7   1  19        9.38        8.18      5.28 o 
   8   1  19        1.38       -2.60      5.64 o 
   9   1  19       36.48       31.47      6.87 o 
  10   1  19        4.81       -2.10      7.91 o 
 -10   2  19      163.00      197.97     23.48 o 
  -9   2  19       60.34       55.51     11.19 o 
  -8   2  19      157.29      141.17     16.59 o 
  -7   2  19       53.74       42.25      9.20 o 
  -6   2  19       37.15       36.50     10.92 o 
  -5   2  19      123.12      128.93     16.09 o 
  -4   2  19      379.00      403.99     21.64 o 
  -3   2  19      135.02      125.97     12.28 o 
  -2   2  19      131.07      144.83     11.87 o 
  -1   2  19     1897.43     1865.92     37.61 o 
   0   2  19       50.19       45.38      6.38 o 
   1   2  19        7.54        7.05      2.81 o 
   2   2  19      348.08      343.91     20.25 o 
   3   2  19        0.41       -3.89      3.96 o 
   4   2  19      108.01      109.04     17.11 o 
   5   2  19       95.78       89.65     14.54 o 
   6   2  19       12.92       16.11      5.08 o 
   7   2  19       47.91       44.32      9.80 o 
   8   2  19       76.76       90.71     16.23 o 
   9   2  19        7.69        2.02      8.96 o 
  10   2  19       57.77       80.73     23.42 o 
 -10   3  19        8.33       25.86     11.88 o 
  -9   3  19        8.43        3.45      4.07 o 
  -8   3  19       31.22       26.09      4.37 o 
  -7   3  19        2.95       -0.42      5.80 o 
  -6   3  19      368.07      405.21     36.78 o 
  -5   3  19      393.10      372.11     24.49 o 
  -4   3  19      192.33      195.44     16.96 o 
  -3   3  19        7.82       -1.98      4.05 o 
  -2   3  19      433.60      457.33     25.73 o 
  -1   3  19      149.38      143.29     13.58 o 
   0   3  19       10.14        8.68      4.74 o 
   1   3  19       56.93       46.13     12.60 o 
   2   3  19       86.82       81.20     14.03 o 
   3   3  19       22.91       13.60      5.68 o 
   4   3  19      601.18      631.66     39.74 o 
   5   3  19       45.58       31.79      7.63 o 
   6   3  19       14.94       18.37      5.30 o 
   7   3  19       17.23        8.78      7.26 o 
   8   3  19        0.60       -2.58      6.77 o 
   9   3  19        5.97        6.50     11.01 o 
  -9   4  19       25.79       22.02     11.53 o 
  -8   4  19       86.93       93.66     11.70 o 
  -7   4  19       26.15       27.93      8.16 o 
  -6   4  19      315.65      298.81     18.94 o 
  -5   4  19      652.42      703.83     23.73 o 
  -4   4  19      119.00      111.89      8.15 o 
  -3   4  19      484.67      493.56     27.84 o 
  -2   4  19        3.59       -0.88      3.83 o 
  -1   4  19       78.44       80.79     12.45 o 
   0   4  19        0.46       -0.82      4.30 o 
   1   4  19       61.42       57.42     12.76 o 
   2   4  19       77.63       83.23     15.56 o 
   3   4  19       15.22       14.69      6.38 o 
   4   4  19       14.30       13.92      5.44 o 
   5   4  19      189.51      190.93     20.26 o 
   6   4  19        0.81        1.35      4.89 o 
   7   4  19       57.35       78.78     12.64 o 
   8   4  19       86.35       61.86     19.57 o 
  -8   5  19        4.59        7.34     11.88 o 
  -7   5  19       96.11      122.10     12.54 o 
  -6   5  19       28.67       17.90      8.71 o 
  -5   5  19       25.03       12.12      9.33 o 
  -4   5  19      231.43      229.88     14.40 o 
  -3   5  19        1.42        4.07      3.34 o 
  -2   5  19       12.55       15.87      3.98 o 
  -1   5  19        9.55        9.61      3.83 o 
   0   5  19        4.57        1.67      3.31 o 
   1   5  19      175.01      180.68     11.97 o 
   2   5  19       28.56       23.03      4.28 o 
   3   5  19      275.91      310.35     16.28 o 
   4   5  19        2.68        7.10      3.53 o 
   5   5  19       13.24        4.81      3.64 o 
   6   5  19       15.86       21.36      5.90 o 
   7   5  19       34.06       34.51      6.71 o 
  -6   6  19        3.18       10.83     11.53 o 
  -5   6  19        0.05        1.40      5.94 o 
  -4   6  19        9.82        5.71      4.68 o 
  -3   6  19        5.49        7.70      4.35 o 
  -2   6  19       63.77       60.46      8.19 o 
  -1   6  19      110.10      125.52     12.44 o 
   0   6  19      160.53      175.68     13.14 o 
   1   6  19       16.63       23.90      5.19 o 
   2   6  19       72.79       59.42      8.32 o 
   3   6  19       12.19        7.75      4.32 o 
   4   6  19       28.86       35.08      6.17 o 
   5   6  19      115.77      133.15     17.47 o 
  -2   7  19        2.13      -10.83     10.83 o 
  -1   7  19        0.35       -5.24     11.18 o 
   0   7  19       58.52       52.42     15.73 o 
   1   7  19       19.17       15.03     12.93 o 
   2   7  19      251.26      289.37     44.03 o 
  -8   0  20      267.78      292.65     58.54 o 
  -6   0  20      686.27      650.59     71.29 o 
  -4   0  20     1414.50     1441.96     55.07 o 
  -2   0  20      834.10      793.23     39.85 o 
   0   0  20      335.04      334.19     23.54 o 
   2   0  20     1690.63     1707.62    132.10 o 
   4   0  20      437.71      433.46     26.70 o 
   6   0  20        1.42       -0.58      6.13 o 
   8   0  20      414.50      441.19     36.18 o 
 -10   1  20        2.10        7.34     10.83 o 
  -9   1  20       66.97       80.51     13.77 o 
  -8   1  20       19.13       20.67      7.98 o 
  -7   1  20       30.61       26.48      7.41 o 
  -6   1  20        0.99       -1.05      3.61 o 
  -5   1  20       23.13       17.64      5.63 o 
  -4   1  20       16.42       11.14      3.93 o 
  -3   1  20      572.51      548.85     23.03 o 
  -2   1  20        3.68       -1.13      2.33 o 
  -1   1  20      320.58      310.74     16.48 o 
   0   1  20       25.07       27.17      4.32 o 
   1   1  20       14.67        6.45      3.08 o 
   2   1  20      139.15      168.81     11.97 o 
   3   1  20       20.86       11.05      7.06 o 
   4   1  20      173.99      170.74     13.94 o 
   5   1  20        2.95       -0.85      3.38 o 
   6   1  20      157.93      179.08     18.56 o 
   7   1  20        4.66       -1.05      5.24 o 
   8   1  20       21.19       17.35      6.52 o 
   9   1  20       71.18      119.29     15.29 o 
  -9   2  20        3.48       -0.54      5.71 o 
  -8   2  20       18.86       16.26      5.28 o 
  -7   2  20      384.58      394.10     29.70 o 
  -6   2  20        8.63        1.23      6.27 o 
  -5   2  20      283.62      296.10     22.21 o 
  -4   2  20      405.99      426.60     22.91 o 
  -3   2  20       18.24       25.48      5.61 o 
  -2   2  20       53.23       50.89      7.67 o 
  -1   2  20      219.72      216.11     11.67 o 
   0   2  20       11.63        9.15      3.02 o 
   1   2  20      684.55      644.50     22.94 o 
   2   2  20     1053.94     1039.35     37.28 o 
   3   2  20      430.23      438.23     28.99 o 
   4   2  20        3.65        0.65      4.38 o 
   5   2  20       66.75       60.26     11.37 o 
   6   2  20        2.49        5.17      5.00 o 
   7   2  20        0.14        3.44      6.55 o 
   8   2  20       84.07       94.89     15.19 o 
   9   2  20      114.69      146.36     18.25 o 
  -9   3  20       32.00       28.78      8.64 o 
  -8   3  20       90.25       96.80     15.82 o 
  -7   3  20      114.24      163.50     51.72 o 
  -6   3  20        4.87       -4.74      5.31 o 
  -5   3  20      554.37      616.69     34.10 o 
  -4   3  20      520.92      552.27     30.25 o 
  -3   3  20       23.26       31.09      6.61 o 
  -2   3  20        4.69        2.73      4.06 o 
  -1   3  20       86.44       67.21     10.70 o 
   0   3  20        3.52        3.36      3.49 o 
   1   3  20        1.51       -3.85      3.85 o 
   2   3  20      156.22      170.25     26.78 o 
   3   3  20       28.25       20.30      6.67 o 
   4   3  20        7.74        6.30      4.95 o 
   5   3  20       26.43       18.35      5.68 o 
   6   3  20       12.65       16.29      5.71 o 
   7   3  20        3.72        6.28      9.80 o 
   8   3  20       19.59       18.79      7.78 o 
  -8   4  20      346.39      386.31     22.27 o 
  -7   4  20      208.41      226.94     26.92 o 
  -6   4  20       38.56       20.66      7.53 o 
  -5   4  20        2.01        0.41      4.60 o 
  -4   4  20       93.90      102.70     15.21 o 
  -3   4  20        0.06        4.14      4.10 o 
  -2   4  20        2.32        3.32      4.99 o 
  -1   4  20        3.36        5.15      4.61 o 
   0   4  20       92.33       87.12     15.51 o 
   1   4  20       77.09      107.09     17.86 o 
   2   4  20      167.30      165.59     19.16 o 
   3   4  20        9.17        6.01      4.75 o 
   4   4  20       36.49       44.50     10.22 o 
   5   4  20        4.68       12.26      5.24 o 
   6   4  20        3.46       -2.21      6.70 o 
   7   4  20        6.81       16.09      5.77 o 
   8   4  20        0.24       -9.44     10.83 o 
  -7   5  20       57.04       55.03     15.03 o 
  -6   5  20       67.97       80.01      9.96 o 
  -5   5  20      258.66      261.39     14.40 o 
  -4   5  20      233.27      246.88     13.63 o 
  -3   5  20       69.54       55.08      6.21 o 
  -2   5  20      117.31      139.61     13.22 o 
  -1   5  20       94.42      101.24     16.33 o 
   0   5  20       37.00       40.27      9.53 o 
   1   5  20       13.72        8.96      4.86 o 
   2   5  20        3.49       -1.80      4.67 o 
   3   5  20       20.36        8.87      7.14 o 
   4   5  20      167.68      184.17     18.54 o 
   5   5  20       10.00        8.82      5.62 o 
   6   5  20      365.37      443.84     56.27 o 
  -5   6  20        8.80       12.23     11.53 o 
  -4   6  20        0.14       -3.99      4.62 o 
  -3   6  20        1.37        2.63      5.85 o 
  -2   6  20       37.44       39.18      5.80 o 
  -1   6  20       27.03       22.15      5.21 o 
   0   6  20       31.26       33.79      5.60 o 
   1   6  20       99.84      109.13     10.37 o 
   2   6  20      210.43      230.26     14.70 o 
   3   6  20      155.43      181.64     12.97 o 
   4   6  20       54.82       49.98      9.79 o 
   5   6  20       38.55       31.10      6.99 o 
  -1   7  20      367.28      464.11     52.42 o 
   0   7  20       11.12       22.02     12.58 o 
  -9   0  21       46.03       29.36     11.88 o 
  -7   0  21      188.26      160.73     22.00 o 
  -5   0  21        6.11        7.53      4.95 o 
  -3   0  21      189.72      169.00     17.60 o 
  -1   0  21      429.58      452.78     28.92 o 
   1   0  21        7.22       10.55      6.16 o 
   3   0  21      105.37       91.04     17.41 o 
   5   0  21       73.10       67.25     21.14 o 
   7   0  21      174.86      227.46     24.86 o 
   9   0  21       23.77        6.64     11.88 o 
  -9   1  21       89.84      125.81     14.58 o 
  -8   1  21       36.51       34.02      7.19 o 
  -7   1  21        1.45        0.71      4.83 o 
  -6   1  21      528.26      564.52     31.41 o 
  -5   1  21        2.58       -0.14      4.93 o 
  -4   1  21      714.82      742.33     28.31 o 
  -3   1  21        0.03        1.73      2.91 o 
  -2   1  21       74.16       56.56      7.56 o 
  -1   1  21      313.35      315.75     16.93 o 
   0   1  21        7.34       13.11      4.03 o 
   1   1  21      562.52      506.45     22.82 o 
   2   1  21        3.50        7.72      3.26 o 
   3   1  21      600.57      602.40     28.34 o 
   4   1  21       97.70      114.14     11.08 o 
   5   1  21       22.00       19.18      5.94 o 
   6   1  21        6.22        3.24      5.20 o 
   7   1  21       18.66       16.08      8.32 o 
   8   1  21       19.42       18.24      6.49 o 
   9   1  21       92.32       83.11     12.74 o 
  -9   2  21        6.93       -5.94      7.66 o 
  -8   2  21       44.12       32.59      7.27 o 
  -7   2  21        7.66       10.14      5.68 o 
  -6   2  21      352.74      390.22     36.20 o 
  -5   2  21        4.01        2.67      6.56 o 
  -4   2  21      192.13      210.16     15.93 o 
  -3   2  21       34.67       34.21      6.91 o 
  -2   2  21       58.88       47.71      7.60 o 
  -1   2  21      253.22      258.67     13.28 o 
   0   2  21       21.70       20.24      3.77 o 
   1   2  21       16.29       10.49      3.26 o 
   2   2  21      239.56      215.55     29.97 o 
   3   2  21       79.46       76.28     13.59 o 
   4   2  21       16.71       22.36      5.84 o 
   5   2  21       16.41       17.94      5.35 o 
   6   2  21       15.34       19.08      5.93 o 
   7   2  21       23.35       28.88      9.66 o 
   8   2  21      204.25      268.89     45.96 o 
   9   2  21       73.42       57.32     19.57 o 
  -8   3  21      155.63      127.23     17.21 o 
  -7   3  21       70.01       48.58     11.33 o 
  -6   3  21       10.80       20.21      6.52 o 
  -5   3  21        3.28        2.85      4.54 o 
  -4   3  21       15.11       13.62      4.52 o 
  -3   3  21      131.71      152.98     16.49 o 
  -2   3  21       76.87       89.29     14.01 o 
  -1   3  21       34.50       28.85      7.09 o 
   0   3  21      287.72      269.07     23.87 o 
   1   3  21      156.05      153.70     16.74 o 
   2   3  21      116.27      114.16     17.40 o 
   3   3  21        0.18       -4.92      4.92 o 
   4   3  21       83.91       85.98     23.47 o 
   5   3  21       42.33       21.78      5.97 o 
   6   3  21        8.74        6.24      5.72 o 
   7   3  21       23.28       19.07      6.18 o 
  -7   4  21      422.70      472.67     41.15 o 
  -6   4  21       25.04       31.49     11.17 o 
  -5   4  21      202.93      232.53     19.47 o 
  -4   4  21        1.02       -2.70      4.20 o 
  -3   4  21      191.66      206.83     17.82 o 
  -2   4  21       53.94       56.99      9.79 o 
  -1   4  21        2.65       -1.58      4.42 o 
   0   4  21        0.91       -2.61      4.26 o 
   1   4  21       52.88       41.84      9.88 o 
   2   4  21      191.47      224.82     21.55 o 
   3   4  21        9.93       17.38      5.72 o 
   4   4  21       72.59       91.56     15.37 o 
   5   4  21       50.76       47.39      9.70 o 
   6   4  21       14.23       19.74      7.21 o 
   7   4  21       71.50       60.81     17.47 o 
  -6   5  21       35.71       36.70     12.93 o 
  -5   5  21        1.84        3.22      5.34 o 
  -4   5  21        3.70       12.06      5.79 o 
  -3   5  21        0.90        1.99      5.38 o 
  -2   5  21        7.80        9.99      5.78 o 
  -1   5  21        3.26        8.75      7.99 o 
   0   5  21       42.64       53.14     12.24 o 
   1   5  21      234.01      229.39     30.61 o 
   2   5  21        8.34        3.45      5.24 o 
   3   5  21      267.29      321.64     26.28 o 
   4   5  21        4.40       -1.19      5.50 o 
   5   5  21       65.44       45.35     12.13 o 
  -4   6  21      159.03      207.01     42.64 o 
  -3   6  21       90.50      101.75      9.59 o 
  -2   6  21      110.18      124.02     12.22 o 
  -1   6  21      138.94      135.11     15.43 o 
   0   6  21        1.58       -1.11      5.88 o 
   1   6  21        0.04       -5.68      5.68 o 
   2   6  21        9.07       -1.37      7.36 o 
   3   6  21      144.54      202.70     33.20 o 
  -8   0  22      196.84      218.37     25.45 o 
  -6   0  22      373.52      404.40     37.41 o 
  -4   0  22       12.07        6.03      4.67 o 
  -2   0  22       19.14       18.07      5.60 o 
   0   0  22      360.70      380.25     26.26 o 
   2   0  22      140.40      151.72     18.28 o 
   4   0  22       50.06       66.05     21.67 o 
   6   0  22       24.81       23.95      8.90 o 
   8   0  22      218.63      224.02     40.19 o 
  -8   1  22       31.95       32.08      9.21 o 
  -7   1  22      185.38      178.28     18.70 o 
  -6   1  22        0.86       -2.77      3.90 o 
  -5   1  22       59.44       45.26      8.58 o 
  -4   1  22      378.43      383.77     20.37 o 
  -3   1  22        6.92        8.42      4.13 o 
  -2   1  22      124.35      124.06     10.79 o 
  -1   1  22       48.94       38.24      5.65 o 
   0   1  22       21.60       14.53      3.64 o 
   1   1  22        0.32        1.08      3.05 o 
   2   1  22        3.62        5.71      3.56 o 
   3   1  22       62.56       60.19      8.33 o 
   4   1  22       71.01       81.12     10.98 o 
   5   1  22       45.65       30.92      8.93 o 
   6   1  22       69.23       88.48     17.42 o 
   7   1  22       31.11       32.44     13.63 o 
   8   1  22       16.56       30.77     13.93 o 
   9   1  22       22.44       15.38     11.88 o 
  -8   2  22       10.65        8.74      5.98 o 
  -7   2  22       82.95       88.43     14.45 o 
  -6   2  22       54.84       54.06     23.42 o 
  -5   2  22       14.76       13.48      5.44 o 
  -4   2  22       83.66       90.32     13.95 o 
  -3   2  22      139.89      151.35     14.16 o 
  -2   2  22        0.35        3.89      3.13 o 
  -1   2  22      651.54      616.41     22.83 o 
   0   2  22      278.13      273.48     13.63 o 
   1   2  22      333.75      363.20     18.36 o 
   2   2  22       23.22       23.17      7.14 o 
   3   2  22        6.61        3.98      4.51 o 
   4   2  22       21.36       22.94      6.32 o 
   5   2  22       53.83       52.01     10.58 o 
   6   2  22       13.36        3.03      6.77 o 
   7   2  22      114.68      138.28     31.45 o 
   8   2  22        0.94        4.13     13.80 o 
  -7   3  22       74.68       67.82     12.68 o 
  -6   3  22      256.94      274.18     42.64 o 
  -5   3  22      140.20      166.62     16.03 o 
  -4   3  22       33.91       35.21      6.23 o 
  -3   3  22      382.38      422.05     26.27 o 
  -2   3  22       61.93       55.19      8.58 o 
  -1   3  22       33.24       30.85      7.30 o 
   0   3  22       23.24       20.73      5.93 o 
   1   3  22      127.29      112.87     13.95 o 
   2   3  22        0.46       -4.51      4.51 o 
   3   3  22       41.08       36.62      8.18 o 
   4   3  22        0.30       -1.01      5.01 o 
   5   3  22      106.28      141.20     15.21 o 
   6   3  22      171.61      191.38     18.75 o 
   7   3  22        5.31       -0.22     12.93 o 
  -6   4  22        3.32        0.78      6.79 o 
  -5   4  22       35.23       41.77      7.54 o 
  -4   4  22       13.25        8.11      4.70 o 
  -3   4  22        0.14        0.02      7.90 o 
  -2   4  22       71.32       83.62     15.20 o 
  -1   4  22       79.82       79.82     16.18 o 
   0   4  22       15.80       13.44      6.96 o 
   1   4  22      153.78      189.59     16.86 o 
   2   4  22      182.31      198.19     19.55 o 
   3   4  22       67.87       95.99     15.84 o 
   4   4  22       19.98       16.52      5.89 o 
   5   4  22      116.09      138.06     16.06 o 
   6   4  22       53.16       64.42     14.86 o 
   7   4  22       19.69       44.03     11.88 o 
  -5   5  22        1.21        0.87      8.91 o 
  -4   5  22      193.64      192.17     20.75 o 
  -3   5  22        6.23       -0.34      6.03 o 
  -2   5  22      104.51      119.99     16.42 o 
  -1   5  22        0.00       -5.12      5.12 o 
   0   5  22       36.08       20.51      6.71 o 
   1   5  22        7.18        5.04      5.72 o 
   2   5  22       45.75       38.33      8.37 o 
   3   5  22        2.77       -1.56      5.85 o 
   4   5  22       81.03      120.83     15.48 o 
  -3   6  22       91.34       96.46     20.62 o 
  -2   6  22       34.45       20.99      9.74 o 
  -1   6  22      110.95      122.06     18.78 o 
   0   6  22       22.61       23.90      7.72 o 
   1   6  22       61.74       73.74     23.07 o 
   2   6  22       52.08       50.68     13.63 o 
  -7   0  23       18.63        7.05      7.78 o 
  -5   0  23        7.27        4.93      4.89 o 
  -3   0  23        0.20       -4.35      4.99 o 
  -1   0  23      136.15      152.97     17.74 o 
   1   0  23       25.84        8.93      6.47 o 
   3   0  23      212.72      246.04     34.95 o 
   5   0  23      424.44      494.52     53.12 o 
   7   0  23       68.60      130.71     34.95 o 
  -7   1  23        3.77       -5.58      5.58 o 
  -6   1  23        2.86       -4.90      4.90 o 
  -5   1  23       86.05       82.88     11.37 o 
  -4   1  23      106.02       95.96     11.49 o 
  -3   1  23      576.54      577.54     25.21 o 
  -2   1  23      134.13      150.95     11.74 o 
  -1   1  23        7.48        9.21      3.02 o 
   0   1  23       24.39       28.09      5.01 o 
   1   1  23       18.93       18.20      4.18 o 
   2   1  23        0.41       -2.97      3.53 o 
   3   1  23       68.74       85.47     14.00 o 
   4   1  23        0.30       -1.29      4.69 o 
   5   1  23       17.80        4.15      6.27 o 
   6   1  23        3.23       -1.52      6.62 o 
   7   1  23       84.24       86.18     13.58 o 
   8   1  23       48.71       38.83      9.94 o 
  -7   2  23       59.48       49.46     10.75 o 
  -6   2  23      437.02      523.49     43.21 o 
  -5   2  23        0.80       -2.45      4.84 o 
  -4   2  23      405.97      416.28     26.80 o 
  -3   2  23       76.38       59.00     10.11 o 
  -2   2  23      148.00      140.30     17.97 o 
  -1   2  23       50.98       52.38      7.16 o 
   0   2  23        0.84       -0.70      2.66 o 
   1   2  23        2.75       -2.48      3.34 o 
   2   2  23      109.10      168.48     17.03 o 
   3   2  23        0.00        0.51      4.97 o 
   4   2  23      264.09      298.85     24.53 o 
   5   2  23       22.47       16.13      6.01 o 
   6   2  23      154.73      186.30     23.73 o 
   7   2  23       12.43        5.86      7.53 o 
  -6   3  23        0.15       -7.86      9.44 o 
  -5   3  23       11.23        8.28      7.77 o 
  -4   3  23      207.84      246.16     19.89 o 
  -3   3  23       27.36       21.60      6.06 o 
  -2   3  23      647.42      684.79     34.60 o 
  -1   3  23       15.90       11.49      4.70 o 
   0   3  23       34.82       24.76      6.03 o 
   1   3  23        1.15        6.68      3.95 o 
   2   3  23       47.97       42.31      8.56 o 
   3   3  23       10.83       12.93      5.72 o 
   4   3  23        3.86        3.25      5.22 o 
   5   3  23       11.60       15.59      5.91 o 
   6   3  23       98.21       80.98     27.21 o 
  -6   4  23       35.85       23.07     10.83 o 
  -5   4  23       91.00       85.83     13.26 o 
  -4   4  23       53.20       56.27     12.01 o 
  -3   4  23       38.63       21.65      6.47 o 
  -2   4  23        2.55       -5.15      5.15 o 
  -1   4  23        0.04        0.81      4.91 o 
   0   4  23        0.24       -3.22      4.96 o 
   1   4  23       44.86       27.80      7.67 o 
   2   4  23       31.30       31.02     12.74 o 
   3   4  23      350.43      404.62     30.49 o 
   4   4  23        7.99        2.45      5.82 o 
   5   4  23      103.49      115.96     28.66 o 
   6   4  23       20.33       24.81     10.83 o 
  -5   5  23        5.59       -5.59     11.88 o 
  -4   5  23       37.69       40.19     10.01 o 
  -3   5  23       82.42       71.98     14.83 o 
  -2   5  23       34.36       23.51      7.35 o 
  -1   5  23       54.65       55.77     11.37 o 
   0   5  23        4.75        2.77      5.37 o 
   1   5  23      113.36      150.28     17.62 o 
   2   5  23      111.41      134.65     15.80 o 
   3   5  23      388.44      413.79     55.22 o 
  -6   0  24      848.10      900.27     59.19 o 
  -4   0  24      224.28      221.24     21.61 o 
  -2   0  24        0.75        2.95      4.82 o 
   0   0  24       36.54       35.46      7.83 o 
   2   0  24       83.67      138.75     26.21 o 
   4   0  24        1.96       10.48      8.39 o 
   6   0  24       11.05        7.69     10.14 o 
   8   0  24       92.75      118.13     30.41 o 
  -7   1  24        4.65       -0.81      5.89 o 
  -6   1  24       57.32       65.93     10.46 o 
  -5   1  24       79.38       79.00      9.75 o 
  -4   1  24      194.31      212.63     15.02 o 
  -3   1  24       11.88       12.42      3.67 o 
  -2   1  24       93.55       96.50     10.48 o 
  -1   1  24       33.72       34.06      5.19 o 
   0   1  24        1.79       -0.21      3.13 o 
   1   1  24       52.37       39.63      5.24 o 
   2   1  24      340.42      365.01     22.74 o 
   3   1  24      168.17      174.96     17.29 o 
   4   1  24      301.82      325.06     35.65 o 
   5   1  24       74.09       63.91     15.20 o 
   6   1  24        1.18       -7.30      7.51 o 
   7   1  24        1.72        1.32      8.03 o 
  -6   2  24       33.59       46.80      8.31 o 
  -5   2  24      157.25      182.93     18.99 o 
  -4   2  24       17.08       18.40      5.80 o 
  -3   2  24       26.20       32.56      6.99 o 
  -2   2  24        0.78       -2.08      4.07 o 
  -1   2  24       54.39       62.98      8.35 o 
   0   2  24        4.28        2.97      3.05 o 
   1   2  24       18.10       10.68      4.54 o 
   2   2  24       37.03       29.79      7.33 o 
   3   2  24       13.34       10.31      5.70 o 
   4   2  24        4.52        1.20      6.97 o 
   5   2  24        0.02       -4.45      5.43 o 
   6   2  24        0.46        6.40      7.78 o 
   7   2  24        0.73        1.75     12.93 o 
  -6   3  24       13.21       19.92     11.18 o 
  -5   3  24      394.61      447.70     28.29 o 
  -4   3  24       11.20        6.95      4.66 o 
  -3   3  24       92.65       84.28     12.83 o 
  -2   3  24        1.35        5.42      4.46 o 
  -1   3  24       24.63       18.88      4.77 o 
   0   3  24       70.06       54.35     11.06 o 
   1   3  24      146.27      158.50     14.75 o 
   2   3  24       60.20       47.39     10.06 o 
   3   3  24      380.17      410.24     29.81 o 
   4   3  24      151.69      167.45     16.83 o 
   5   3  24        1.51       -1.12      6.11 o 
   6   3  24        5.06        9.57      8.28 o 
  -5   4  24      184.54      234.15     38.44 o 
  -4   4  24      204.12      208.22     19.89 o 
  -3   4  24       54.42       48.16      7.85 o 
  -2   4  24       32.32       28.69      7.55 o 
  -1   4  24       41.74       44.26      9.17 o 
   0   4  24      253.90      325.07     26.74 o 
   1   4  24        6.52        4.28      4.73 o 
   2   4  24       82.43       84.14     12.85 o 
   3   4  24       18.27       22.74      6.79 o 
   4   4  24       46.56       81.04     14.83 o 
   1   5  24       46.97       58.36     18.87 o 
   2   5  24       19.80       -5.59     11.18 o 
  -5   0  25        0.71        7.02      5.22 o 
  -3   0  25       67.03       72.80     11.99 o 
  -1   0  25        0.02        1.90      4.63 o 
   1   0  25      295.85      356.72     26.52 o 
   3   0  25      237.22      299.16     39.49 o 
   5   0  25        0.05       -4.54      9.44 o 
  -6   1  25      108.85      111.91     13.56 o 
  -5   1  25        2.92       -0.10      4.08 o 
  -4   1  25       72.02       70.13      9.13 o 
  -3   1  25       40.25       48.87      6.84 o 
  -2   1  25       71.93       66.72      7.99 o 
  -1   1  25       63.25       53.96      6.68 o 
   0   1  25       31.88       26.28      4.73 o 
   1   1  25       17.51       18.74      4.80 o 
   2   1  25        0.01        5.58      6.26 o 
   3   1  25        7.15        9.73      6.46 o 
   4   1  25        4.99        7.69      9.09 o 
   5   1  25       39.11       54.17     11.53 o 
   6   1  25        0.96       -6.99     11.18 o 
   7   1  25       29.01       23.76     12.58 o 
  -5   2  25        6.75        7.51      6.12 o 
  -4   2  25       33.57       23.54      5.25 o 
  -3   2  25       19.91       20.46      5.21 o 
  -2   2  25        5.40       11.79      4.62 o 
  -1   2  25       38.76       26.03      7.92 o 
   0   2  25      261.73      258.00     28.77 o 
   1   2  25       17.00       20.69      5.51 o 
   2   2  25      202.66      218.99     20.17 o 
   3   2  25       15.08       14.06      5.44 o 
   4   2  25        4.88        0.91      6.04 o 
   5   2  25       57.36       52.62     11.74 o 
   6   2  25        5.32       -2.45     11.88 o 
  -5   3  25        7.00        4.89     11.18 o 
  -4   3  25      163.16      174.42     17.05 o 
  -3   3  25       38.11       24.56      5.97 o 
  -2   3  25      306.22      355.61     24.41 o 
  -1   3  25       11.05       18.24      5.48 o 
   0   3  25       85.96       95.91     13.83 o 
   1   3  25       23.26       17.10      6.67 o 
   2   3  25       15.72       12.05      4.74 o 
   3   3  25        0.34        3.74      6.14 o 
   4   3  25       60.36       48.89      8.05 o 
   5   3  25        9.58       17.78      8.39 o 
  -4   4  25        0.03       -9.44     11.88 o 
  -2   4  25       31.04       32.15      5.94 o 
  -1   4  25       27.49       19.97     17.37 o 
   0   4  25        6.80        4.06      4.89 o 
   1   4  25      463.46      508.14     29.74 o 
   2   4  25       23.17       29.70      9.88 o 
   3   4  25      150.34      190.82     33.55 o 
  -4   0  26      156.94      174.18     17.72 o 
  -2   0  26      108.15      130.58     24.83 o 
   0   0  26       26.75       37.84      6.91 o 
   2   0  26       24.76       32.15      9.44 o 
   4   0  26        2.14        2.80      9.44 o 
  -5   1  26       53.25       45.99      6.81 o 
  -4   1  26        7.74        8.54      5.05 o 
  -3   1  26        0.02       -0.37      4.15 o 
  -2   1  26        0.89        1.81      3.47 o 
  -1   1  26      110.85      119.42     11.18 o 
   0   1  26       52.78       42.99     10.13 o 
   1   1  26       24.16       19.09      4.31 o 
   2   1  26       17.23       28.31      6.36 o 
   3   1  26        1.56       -9.79      9.79 o 
   4   1  26       53.31       39.84     15.38 o 
   5   1  26       74.27       71.64     17.47 o 
   6   1  26       10.76       33.55     11.88 o 
  -5   2  26      157.06      171.25     29.71 o 
  -4   2  26        4.58       -1.86      4.83 o 
  -3   2  26      199.83      209.73     18.10 o 
  -2   2  26        8.29        7.25      4.54 o 
  -1   2  26      103.77       99.83     12.28 o 
   0   2  26        1.18       -5.07      5.07 o 
   1   2  26        3.88        1.88      5.31 o 
   2   2  26       18.70       13.51      4.72 o 
   3   2  26       79.40       66.87     12.85 o 
   4   2  26       15.36        9.61     14.50 o 
  -4   3  26        1.37        4.19     11.53 o 
  -3   3  26       57.72       44.03     15.73 o 
  -2   3  26       99.86       86.20     14.58 o 
  -1   3  26       74.50       63.77      9.66 o 
   0   3  26       56.25       41.41      6.72 o 
   1   3  26       36.76       29.89      5.56 o 
   2   3  26      100.90      111.20     13.25 o 
   3   3  26       49.95       61.51     18.17 o 
   4   3  26        9.03       13.45      8.11 o 
   1   4  26      101.05      128.26     22.72 o 
   2   4  26       37.21       36.70     16.78 o 
  -5   0  27        6.87        9.79     11.53 o 
  -3   0  27      105.50      126.29     16.50 o 
  -1   0  27        2.22       -2.71      5.30 o 
   1   0  27       19.88       14.33      7.41 o 
   3   0  27        1.88       -2.10      9.79 o 
  -4   1  27      134.94      148.47     13.45 o 
  -3   1  27      116.41      111.58     10.73 o 
  -2   1  27       35.44       39.82      5.95 o 
  -1   1  27        4.23        4.18      3.74 o 
   0   1  27        0.18        4.47      4.06 o 
   1   1  27        0.16        4.49      4.50 o 
   2   1  27        4.58        8.97      6.05 o 
   3   1  27        0.52      -10.83     10.83 o 
   4   1  27        2.93        8.74     11.18 o 
  -4   2  27       20.38       44.03     16.43 o 
  -3   2  27        9.49        0.00     11.18 o 
  -2   2  27       80.71       63.00      9.36 o 
  -1   2  27       38.26       42.79      8.50 o 
   0   2  27      101.67      100.47     14.35 o 
   1   2  27       22.63       12.25      6.41 o 
   2   2  27        9.79       14.58      5.95 o 
   3   2  27       14.46       36.35     13.28 o 
  -3   3  27      181.41      205.15     33.55 o 
   0   3  27        0.13        8.74      9.79 o 
   1   3  27        6.13        1.05     11.88 o 
   2   3  27       14.37        8.74     11.18 o 
  -2   0  28       56.62       69.16     10.05 o 
   0   0  28       23.69        9.39      7.90 o 
   2   0  28       15.17        9.21      7.53 o 
  -3   1  28       21.89       19.32     10.36 o 
  -2   1  28        6.27        8.83      4.76 o 
  -1   1  28       10.58       19.03      4.16 o 
   0   1  28       35.13       30.03      5.98 o 
   1   1  28       31.90       31.46      6.99 o 
   2   1  28       78.82      100.12     16.60 o 
  -2   2  28       10.68       13.98     12.93 o 
   0   2  28       93.04       87.02     22.72 o 
   1   2  28      113.80      163.21     29.01 o 
  -1   0  29        4.26        4.98      7.78 o 
   1   0  29       14.15       -0.35     11.53 o 
  -1   1  29        0.01       -7.85      8.01 o 
   0   1  29       29.28       23.50      7.96 o 
   1   1  29       42.49       38.79     14.68 o 
   2   1  29        9.42        5.59     12.23 o 
                                                 
